# Supplementary material for: Impact of fortified biscuits on micronutrient deficiencies among primary school children in Bangladesh
Source: PLoS One. 2017 Apr 5;12(4):e0174673. doi: 10.1371/journal.pone.0174673 (PMC5381786; doi:10.1371/journal.pone.0174673)
Supplement: S3 Appendix — (CSV) [file pone.0174673.s003.csv]

UNIQUEID	ROUND	SCHTYPE	SSEX	SWT	SHT	RICE7D	FISH7D	DAL7D	MEAT7D	EGG7D	DGLV7D	YOFV7D	MILK7D	HB	FERRITIN	CRP	FOLATE	B_12	RETINOL	ZINC	UR_IODIN	VITA_D	HPYLORI	windxq	PB2	PB3	PB4	hfis	age	HPYLORIc	PB3c	PB2c	HAZc	WAZc	WHZc	PB2o	PB3o	BMI	HbD	FerD	FolD	IodD	ZincD	B12D	VD	CRP1
103	Baseline	Intervention	Male	21.2	118.3	7	5	2	0	2	0	0	0	12.52	80.4	0.5	16.23	1492	22.5	0.42	219.2	67.5	Negative	Middle	0.853963838664812	4	Businessman	FS	8.10928961748634	0	0-5	0-5	(-2,6]	(-2,5]	(-2,5]	4	4	15.148386303858	0	0	0	0	1	0	0	-0.693147180559945
103	Midline	Intervention	Male	24.9	124.2	7	4	0	3	0	0	0	0	12.17	72.9	2.9	19.2	984.7	18.7	0.62	132.4	61	Negative	Middle	0.853963838664812	4	Businessman	FS	8.10928961748634	0	0-5	0-5	(-2,6]	(-2,5]	(-2,5]	4	4	16.1419558605024	0	0	0	0	1	0	0	1.06471073699243
106	Baseline	Intervention	Male	19.9	118.2	7	0	0	0	0	5	0	0	12.46	50.4	0.29	13.06	1083	32.4	0.52	105.4	38.4	Positive	Highest	-3.14603616133519	0	Fisherman	SFIS	8.74863387978142	1	0	0	(-6,-2]	(-6,-2]	(-2,5]	0	0	14.2435460274106	0	0	0	0	1	0	0	-1.23787435600162
106	Midline	Intervention	Male	23.4	125.2	7	3	2	3	2	3	5	2	12.84	63.9	0.5	8	677.3	20.8	0.72	68.2	48.3	Positive	Highest	-3.14603616133519	0	Fisherman	SFIS	8.74863387978142	1	0	0	(-6,-2]	(-6,-2]	(-2,5]	0	0	14.928191570803	0	0	0	1	0	0	0	-0.693147180559945
108	Baseline	Intervention	Male	16.7	117.2	7	0	3	0	1	3	0	0	13.29	179.7	0.3	20	1096	29.6	0.51	134.6	52.5	Positive	Highest	-3.14603616133519	0	Fisherman	SFIS	7.77049180327869	1	0	0	(-2,6]	(-6,-2]	(-5,-2]	0	0	12.1579750492143	0	0	0	0	1	0	0	-1.20397280432594
108	Midline	Intervention	Male	18.9	120.9	7	3	3	4	0	4	4	5	14.24	140	1.8	13.8	730.2	25.4	0.59	18.9	56.9	Positive	Highest	-3.14603616133519	0	Fisherman	SFIS	7.77049180327869	1	0	0	(-2,6]	(-6,-2]	(-5,-2]	0	0	12.9303179011015	0	0	0	1	1	0	0	0.587786664902119
128	Midline	Intervention	Female	20.2	115	7	7	0	5	3	0	0	7	12.16	96.8	0.1	18.7	580.9	35.7	0.69	335.5	76	Positive	Fourth	-3.14603616133519	4	Rickshaw/ Cart/ Van puller/Babytaxi driver/ Boatman	SFIS	7.47540983606557	1	0-5	0	(-6,-2]	(-2,5]	(-2,5]	0	4	15.2741020793951	0	0	0	0	0	0	0	-2.30258509299405
128	Baseline	Intervention	Female	17.6	107.3	7	5	1	1	1	0	0	7	13.08	102.8	0.3	13.04	585.6	22.9	0.62	35.8	38.4	Positive	Fourth	-3.14603616133519	4	Rickshaw/ Cart/ Van puller/Babytaxi driver/ Boatman	SFIS	7.47540983606557	1	0-5	0	(-6,-2]	(-2,5]	(-2,5]	0	4	15.2866817391032	0	0	0	1	1	0	0	-1.20397280432594
129	Baseline	Intervention	Male	19.8	128	7	4	1	1	0	3	1	0	12.77	84.8	0.29	9.89	658.8	26.1	0.63	157.3	24.8	Positive	Fourth	0.853963838664812	9	Rickshaw/ Cart/ Van puller/Babytaxi driver/ Boatman	MiFIS	7.50819672131148	1	5+	0-5	(-2,6]	(-2,5]	(-5,-2]	4	9	12.0849609375	0	0	0	0	1	0	1	-1.23787435600162
129	Midline	Intervention	Male	22.2	134.7	7	0	4	7	2	1	0	0	12.11	94.8	0.4	18.3	726.3	27.4	0.74	213	26.4	Positive	Fourth	0.853963838664812	9	Rickshaw/ Cart/ Van puller/Babytaxi driver/ Boatman	MiFIS	7.50819672131148	1	5+	0-5	(-2,6]	(-2,5]	(-5,-2]	4	9	12.2353890440358	0	0	0	0	0	0	1	-0.916290731874155
132	Baseline	Intervention	Female	17.2	110.5	7	3	3	1	2	1	1	0	13.88	86.8	0.29	8.33	776	35.6	0.7	42	41	Negative	Second	-0.146036161335188	0	Unskilled laborer	SFIS	7.33606557377049	0	0	0-5	(-6,-2]	(-2,5]	(-2,5]	3	0	14.0865256649127	0	0	0	1	0	0	0	-1.23787435600162
132	Midline	Intervention	Female	19.3	121.4	7	0	0	7	0	0	1	0	13.24	78.3	2.2	10.7	718.5	19.7	0.65	40.5	38.6	Negative	Second	-0.146036161335188	0	Unskilled laborer	SFIS	7.33606557377049	0	0	0-5	(-6,-2]	(-2,5]	(-2,5]	3	0	13.0954351891307	0	0	0	1	0	0	0	0.78845736036427
135	Midline	Intervention	Male	21.5	126.1	7	0	7	0	0	0	2	0	13.29	62.5	0.3	13.7	288.7	33.4	0.78	155	81.9	Negative	Middle	-3.14603616133519	9	Salaried worker	SFIS	8.31693989071038	0	5+	0	(-2,6]	(-6,-2]	(-2,5]	0	9	13.5209836232589	0	0	0	0	0	0	0	-1.20397280432594
138	Midline	Intervention	Male	22.1	124.9	7	4	2	5	1	1	0	2	11.48	23.1	0.3	10	697	25.1	0.67	138.3	24.1	Positive	Lowest	2.85396383866481	10	Businessman	MiFIS	6.93715846994535	1	5+	5+	(-2,6]	(-2,5]	(-2,5]	6	10	14.1666575854759	1	0	0	0	0	0	1	-1.20397280432594
139	Baseline	Intervention	Female	21.3	129.5	7	6	1	1	2	0	1	7	13.15	64.6	0.4	11.78	725.7	34	0.71	39.3	30.3	Negative	Lowest	6.85396383866481	12	Businessman	FS	8.50819672131148	0	5+	5+	(-2,6]	(-2,5]	(-5,-2]	10	12	12.7010628941131	0	0	0	1	0	0	1	-0.916290731874155
139	Midline	Intervention	Female	24.9	136.6	7	5	2	5	3	3	0	7	12.03	66.3	0.3	17.9	750	35.4	0.79	174.4	72.2	Negative	Lowest	6.85396383866481	12	Businessman	FS	8.50819672131148	0	5+	5+	(-2,6]	(-2,5]	(-5,-2]	10	12	13.3443661050957	0	0	0	0	0	0	0	-1.20397280432594
141	Midline	Intervention	Male	32.9	126.7	7	2	0	4	0	0	3	0	12.95	90	0.7	12.7	422.9	40.5	0.75	113.4	76.1	Negative	Lowest	-0.146036161335188	7	Others	FS	6.22677595628415	0	5+	0-5	(-2,6]	(-2,5]	(-2,5]	3	7	20.4947520353033	0	0	0	0	0	0	0	-0.356674943938732
143	Baseline	Intervention	Male	20.4	118	7	3	4	0	2	4	1	1	12.1	39.5	0.29	9.8	546.5	29.4	0.52	47.3	25.6	Positive	Second	1.85396383866481	5	Others	MiFIS	7.5327868852459	1	0-5	0-5	(-2,6]	(-2,5]	(-2,5]	5	5	14.6509623671359	0	0	0	1	1	0	1	-1.23787435600162
143	Midline	Intervention	Male	22.5	124.2	7	6	2	4	1	1	2	0	11.99	43.1	1	16	924.2	24.4	0.8	115.9	85.6	Positive	Second	1.85396383866481	5	Others	MiFIS	7.5327868852459	1	0-5	0-5	(-2,6]	(-2,5]	(-2,5]	5	5	14.586104693225	0	0	0	0	0	0	0	0
145	Midline	Intervention	Male	32.2	133.8	7	1	1	7	0	0	2	0	11.27	68.3	4.2	12.5	491.1	17	0.73	40.2	94.3	Positive	Lowest	0.853963838664812	0	Businessman	FS	6.68579234972678	1	0	0-5	(-2,6]	(-2,5]	(-2,5]	4	0	17.9863750416144	1	0	0	1	0	0	0	1.43508452528932
145	Baseline	Intervention	Male	26.5	127	7	4	2	1	1	5	1	7	12.02	20.9	0.3	10.4	386.3	25.1	0.78	73.3	33.5	Positive	Lowest	0.853963838664812	0	Businessman	FS	6.68579234972678	1	0	0-5	(-2,6]	(-2,5]	(-2,5]	4	0	16.4300328600657	0	0	0	1	0	0	1	-1.20397280432594
146	Midline	Intervention	Female	20.1	121.8	7	3	2	5	0	1	0	0	12.32	34	0.4	20.01	675.7	34.6	0.75	117.3	63.2	Negative	Lowest	10.8539638386648	14	Professional	FS	5.79781420765027	0	5+	5+	(-2,6]	(-2,5]	(-2,5]	14	14	13.548820241533	0	0	0	0	0	0	0	-0.916290731874155
146	Baseline	Intervention	Female	17.8	114	7	4	2	5	2	3	2	7	12.51	20.7	0.29	11.91	504.2	36	0.67	48.2	24.9	Indeterminate	Lowest	10.8539638386648	14	Professional	FS	5.79781420765027	0	5+	5+	(-2,6]	(-2,5]	(-2,5]	14	14	13.6965220067713	0	0	0	1	0	0	1	-1.23787435600162
150	Midline	Intervention	Female	32	138.6	7	1	0	6	0	0	3	0	14.96	69.7	0.1	18.6	443.6	39.7	0.92	284.3	59.5	Positive	Lowest	4.85396383866481	14	Unemployed	MiFIS	7.42622950819672	1	5+	5+	(-2,6]	(-2,5]	(-2,5]	8	14	16.658025316034	0	0	0	0	0	0	0	-2.30258509299405
150	Baseline	Intervention	Female	25.4	126	7	7	3	0	0	0	0	0	12.9	36.6	0.3	9.72	406.3	32	0.64	22.2	29.2	Negative	Lowest	4.85396383866481	14	Unemployed	MiFIS	7.42622950819672	0	5+	5+	(-2,6]	(-2,5]	(-2,5]	8	14	15.9989921894684	0	0	0	1	1	0	1	-1.20397280432594
155	Midline	Intervention	Female	20.5	118.5	7	4	1	7	0	2	0	2	11.76	27.7	0.7	4.7	354.7	19.8	0.55	292.2	60.7	Positive	Second	4.85396383866481	5	Farmer	SFIS	8.8551912568306	1	0-5	5+	(-6,-2]	(-6,-2]	(-2,5]	8	5	14.5988000498496	0	0	0	0	1	0	0	-0.356674943938732
155	Baseline	Intervention	Female	18.8	112.5	7	5	2	4	7	0	6	3	11.53	33.4	0.4	5.32	497.2	19.1	0.63	33	73.3	Positive	Second	4.85396383866481	5	Farmer	SFIS	8.8551912568306	1	0-5	5+	(-6,-2]	(-6,-2]	(-2,5]	8	5	14.8543209876543	0	0	0	1	1	0	0	-0.916290731874155
161	Baseline	Intervention	Female	16.8	106.5	7	7	1	1	0	0	0	0	14.05	37.2	0.7	6.52	206.4	22.3	0.75	74.2	105.9	Positive	Middle	1.85396383866481	8	Petty businessman	MiFIS	7.47814207650273	1	5+	0-5	(-6,-2]	(-6,-2]	(-2,5]	5	8	14.8118759505389	0	0	0	1	0	0	0	-0.356674943938732
161	Midline	Intervention	Female	18.8	114	7	3	0	7	0	0	0	0	13.54	54.6	0.9	7.9	375	33.3	0.79	48.7	7.5	Positive	Middle	1.85396383866481	8	Petty businessman	MiFIS	7.47814207650273	1	5+	0-5	(-6,-2]	(-6,-2]	(-2,5]	5	8	14.4659895352416	0	0	0	1	0	0	1	-0.105360515657826
165	Midline	Intervention	Female	20.1	121.5	7	7	1	7	2	2	0	1	11.91	46.2	0.2	10.9	538.2	23.5	0.68	102.7	42.9	Negative	Fourth	1.85396383866481	5	Skilled laborer	SFIS	8.51912568306011	0	0-5	0-5	(-6,-2]	(-6,-2]	(-2,5]	5	5	13.6158105979779	0	0	0	0	0	0	0	-1.6094379124341
165	Baseline	Intervention	Female	18.2	114.3	6	7	3	4	0	1	6	0	12.83	71.7	1.9	8.05	739.7	14.1	0.73	102.6	57.3	Indeterminate	Fourth	1.85396383866481	5	Skilled laborer	SFIS	8.51912568306011	0	0-5	0-5	(-6,-2]	(-6,-2]	(-2,5]	5	5	13.930892059315	0	0	0	0	0	0	0	0.641853886172395
166	Midline	Intervention	Male	23.5	125.3	7	5	7	7	5	4	4	0	10.95	81.6	1e-04	20.01	311	31.2	0.69	738.4	24.9	Negative	Lowest	6.85396383866481	12	Businessman	MiFIS	8.17213114754098	0	5+	5+	(-2,6]	(-2,5]	(-2,5]	10	12	14.968067062036	1	0	0	0	0	0	1	-9.21034037197618
166	Baseline	Intervention	Male	21.8	120.6	7	6	2	1	0	0	4	3	11.31	61.6	0.29	13.68	621.8	25.3	0.71	153.8	65.1	Negative	Lowest	6.85396383866481	12	Businessman	MiFIS	8.17213114754098	0	5+	5+	(-2,6]	(-2,5]	(-2,5]	10	12	14.988627894249	1	0	0	0	0	0	0	-1.23787435600162
167	Midline	Intervention	Male	23.5	129	7	0	1	7	0	2	0	0	12.66	36.1	0.3	8.6	532	15.8	1.31	64.5	37.9	Positive	Highest	-3.14603616133519	2	Rickshaw/ Cart/ Van puller/Babytaxi driver/ Boatman	MiFIS	9.69398907103825	1	0-5	0	(-6,-2]	(-2,5]	(-2,5]	0	2	14.1217474911363	0	0	0	1	0	0	0	-1.20397280432594
167	Baseline	Intervention	Male	21.8	123.2	7	3	4	0	1	3	0	0	11.91	40.2	0.3	5.69	660.1	17.6	1.32	275.3	42.9	Positive	Highest	-3.14603616133519	2	Rickshaw/ Cart/ Van puller/Babytaxi driver/ Boatman	MiFIS	9.69398907103825	1	0-5	0	(-6,-2]	(-2,5]	(-2,5]	0	2	14.362666554225	0	0	0	0	0	0	0	-1.20397280432594
169	Baseline	Intervention	Male	24.7	128.2	7	7	2	1	0	0	0	0	12.68	27.2	0.29	6.42	410.2	21.3	0.64	35.7	49.1	Positive	Highest	-3.14603616133519	0	Agriculture day laborer	SFIS	11.1857923497268	1	0	0	(-6,-2]	(-2,5]	(-2,5]	0	0	15.0286822705358	0	0	0	1	1	0	0	-1.23787435600162
169	Midline	Intervention	Male	27.8	133.8	7	7	0	4	0	7	0	0	12.74	38.3	0.29	20.01	405.6	30.6	0.99	91.1	45.4	Positive	Highest	-3.14603616133519	0	Agriculture day laborer	SFIS	11.1857923497268	1	0	0	(-6,-2]	(-2,5]	(-2,5]	0	0	15.5286095079777	0	0	0	1	0	0	0	-1.23787435600162
171	Midline	Intervention	Female	22.8	123.5	7	5	2	3	0	2	0	0	12.69	63.6	6.6	20.01	439.4	15.5	0.62	13.5	79.5	Positive	Highest	-2.14603616133519	0	Rickshaw/ Cart/ Van puller/Babytaxi driver/ Boatman	MiFIS	8.93169398907104	1	0	0-5	(-2,6]	(-2,5]	(-2,5]	1	0	14.9486141388975	0	0	0	1	1	0	0	1.88706964903238
171	Baseline	Intervention	Female	20.3	122.3	7	0	3	1	1	2	2	4	11.97	105.2	0.5	5.62	549.9	17.9	0.54	518.9	71.8	Positive	Highest	-2.14603616133519	0	Rickshaw/ Cart/ Van puller/Babytaxi driver/ Boatman	MiFIS	8.93169398907104	1	0	0-5	(-2,6]	(-2,5]	(-2,5]	1	0	13.5719772766323	0	0	0	0	1	0	0	-0.693147180559945
172	Midline	Intervention	Female	19	120.7	7	1	7	0	0	0	0	0	12.04	81.7	2.6	20.01	789.2	23.8	0.66	143.6	43.3	Negative	Highest	1.85396383866481	2	Salaried worker	SFIS	8.03825136612022	0	0-5	0-5	(-2,6]	(-6,-2]	(-2,5]	5	2	13.0418457918425	0	0	0	0	0	0	0	0.955511445027436
172	Baseline	Intervention	Female	17.1	116.4	6	0	7	0	0	7	0	0	12.61	75.9	0.9	5.36	961.1	21.3	0.52	232.8	58.6	Negative	Highest	1.85396383866481	2	Salaried worker	SFIS	8.03825136612022	0	0-5	0-5	(-2,6]	(-6,-2]	(-2,5]	5	2	12.6208948878733	0	0	0	0	1	0	0	-0.105360515657826
174	Midline	Intervention	Female	19.5	120.1	7	3	2	1	0	0	0	0	11.67	44	0.3	20.01	268	25.7	0.72	38.6	57.8	Positive	Second	-1.14603616133519	0	Rickshaw/ Cart/ Van puller/Babytaxi driver/ Boatman	MiFIS	6.98087431693989	1	0	0-5	(-2,6]	(-2,5]	(-2,5]	2	0	13.519125402714	0	0	0	1	0	0	0	-1.20397280432594
174	Baseline	Intervention	Female	16.9	113.2	7	4	2	0	2	3	1	1	12.01	34.1	0.29	8.35	354.1	18.4	0.64	58.9	80.3	Positive	Second	-1.14603616133519	0	Rickshaw/ Cart/ Van puller/Babytaxi driver/ Boatman	MiFIS	6.98087431693989	1	0	0-5	(-2,6]	(-2,5]	(-2,5]	2	0	13.1884528462086	0	0	0	1	1	0	0	-1.23787435600162
175	Baseline	Intervention	Male	24.8	131.2	7	0	7	0	0	0	0	0	12.65	52	0.4	6.01	557.4	17	0.59	95.2	93.4	Positive	Fourth	-2.14603616133519	1	Rickshaw/ Cart/ Van puller/Babytaxi driver/ Boatman	SFIS	11.0382513661202	1	0-5	0-5	(-2,6]	(-2,5]	(-2,5]	1	1	14.4073468173706	0	0	0	1	1	0	0	-0.916290731874155
175	Midline	Intervention	Male	27.7	137	7	4	0	7	0	1	0	0	11.96	109.2	0.3	19.5	287.9	26.8	0.71	910.3	57.2	Positive	Fourth	-2.14603616133519	1	Rickshaw/ Cart/ Van puller/Babytaxi driver/ Boatman	SFIS	11.0382513661202	1	0-5	0-5	(-2,6]	(-2,5]	(-2,5]	1	1	14.7583781767809	0	0	0	0	0	0	0	-1.20397280432594
177	Midline	Intervention	Male	27.7	131.3	7	1	7	0	0	2	0	0	13.61	41.2	1e-04	17.2	261.6	34.4	0.67	137.8	51.3	Positive	Highest	-2.14603616133519	0	Share cropper	SFIS	9.2431693989071	1	0	0-5	(-2,6]	(-2,5]	(-2,5]	1	0	16.06757430093	0	0	0	0	0	0	0	-9.21034037197618
177	Baseline	Intervention	Male	24.8	126.2	7	2	3	0	1	3	0	0	13.46	35.9	0.4	4.92	372.4	23.5	0.63	43.9	70.7	Positive	Highest	-2.14603616133519	0	Share cropper	SFIS	9.2431693989071	1	0	0-5	(-2,6]	(-2,5]	(-2,5]	1	0	15.5715903868033	0	0	0	1	1	0	0	-0.916290731874155
179	Midline	Intervention	Male	20	119.4	7	5	3	3	1	3	0	0	12.6	64.9	1e-04	10.9	221	24.6	0.65	118	24.8	Positive	Second	1.85396383866481	0	Share cropper	SFIS	7.36338797814208	1	0	0-5	(-6,-2]	(-6,-2]	(-2,5]	5	0	14.0288264325536	0	0	0	0	0	0	1	-9.21034037197618
179	Baseline	Intervention	Male	17.8	112	7	6	0	2	7	2	3	0	12.43	80.8	0.29	5.19	207.3	25	0.63	44.4	56.4	Positive	Second	1.85396383866481	0	Share cropper	SFIS	7.36338797814208	1	0	0-5	(-6,-2]	(-6,-2]	(-2,5]	5	0	14.1900510204082	0	0	0	1	1	0	0	-1.23787435600162
181	Midline	Intervention	Female	18.2	119.5	7	1	1	7	4	5	2	3	10.69	29	0.1	9.4	335	20.5	0.65	29.9	65.1	Positive	Highest	-3.14603616133519	2	Rickshaw/ Cart/ Van puller/Babytaxi driver/ Boatman	SFIS	9.46448087431694	1	0-5	0	(-6,-2]	(-6,-2]	(-5,-2]	0	2	12.7448749146549	1	0	0	1	0	0	0	-2.30258509299405
181	Baseline	Intervention	Female	16.7	116.1	7	6	0	0	0	4	3	0	11	26.7	0.3	5.42	428.5	18.8	0.56	12.8	56.7	Positive	Highest	-3.14603616133519	2	Rickshaw/ Cart/ Van puller/Babytaxi driver/ Boatman	SFIS	9.46448087431694	1	0-5	0	(-6,-2]	(-6,-2]	(-5,-2]	0	2	12.3894501235607	1	0	0	1	1	0	0	-1.20397280432594
182	Midline	Intervention	Male	27.3	139.6	7	1	0	3	1	1	0	7	11.35	35	0.2	12.5	305.4	30.1	0.79	62.8	62.1	Positive	Highest	-3.14603616133519	0	Rickshaw/ Cart/ Van puller/Babytaxi driver/ Boatman	SFIS	9.07103825136612	1	0	0	(-2,6]	(-2,5]	(-2,5]	0	0	14.0085056772933	1	0	0	1	0	0	0	-1.6094379124341
182	Baseline	Intervention	Male	24.3	133.5	7	1	2	0	0	6	1	0	11.85	31.2	0.29	6.69	402.3	22.7	0.7	29.4	52.4	Positive	Highest	-3.14603616133519	0	Rickshaw/ Cart/ Van puller/Babytaxi driver/ Boatman	SFIS	9.07103825136612	1	0	0	(-2,6]	(-2,5]	(-2,5]	0	0	13.6346420906451	0	0	0	1	0	0	0	-1.23787435600162
183	Baseline	Intervention	Male	16.8	117.8	7	1	0	0	0	4	1	0	12.13	59.8	0.3	5.76	883.4	30.1	0.64	37.1	61.4	Positive	Highest	-1.14603616133519	0	Household help	SFIS	8.51366120218579	1	0	0-5	(-6,-2]	(-6,-2]	(-5,-2]	2	0	12.1065026331643	0	0	0	1	1	0	0	-1.20397280432594
183	Midline	Intervention	Male	18.2	122.7	7	2	2	1	0	0	0	0	11.54	57.3	1e-04	12	562.2	21	0.75	14.5	18.6	Positive	Highest	-1.14603616133519	0	Household help	SFIS	8.51366120218579	1	0	0-5	(-6,-2]	(-6,-2]	(-5,-2]	2	0	12.0887741119567	0	0	0	1	0	0	1	-9.21034037197618
184	Midline	Intervention	Male	19.9	123.2	7	3	3	4	0	0	0	2	13.97	46.3	11.4	16.5	553.7	18.3	0.89	82.5	54.2	Negative	Middle	-3.14603616133519	0	Rickshaw/ Cart/ Van puller/Babytaxi driver/ Boatman	MiFIS	9.02732240437158	0	0	0	(-6,-2]	(-6,-2]	(-5,-2]	0	0	13.1108745150953	0	0	0	1	0	0	0	2.43361335540045
184	Baseline	Intervention	Male	17.3	117.1	7	6	0	1	1	1	1	0	13.2	40	0.29	4.28	286.2	33.6	0.63	34.5	29.1	Negative	Middle	-3.14603616133519	0	Rickshaw/ Cart/ Van puller/Babytaxi driver/ Boatman	MiFIS	9.02732240437158	0	0	0	(-6,-2]	(-6,-2]	(-5,-2]	0	0	12.6163088764119	0	0	0	1	1	0	1	-1.23787435600162
186	Midline	Intervention	Male	22	125.1	7	5	1	3	2	7	2	2	12.61	79.2	1.2	9.7	476.7	12	0.69	24.3	34	Positive	Highest	-3.14603616133519	4	Petty businessman	SFIS	7.8551912568306	1	0-5	0	(-2,6]	(-2,5]	(-2,5]	0	4	14.057499004793	0	0	0	1	0	0	1	0.182321556793955
186	Baseline	Intervention	Male	19.7	118.1	7	1	6	1	2	3	0	0	12.49	86	0.29	5.76	564.2	12.5	0.59	110.2	43	Positive	Highest	-3.14603616133519	4	Petty businessman	SFIS	7.8551912568306	1	0-5	0	(-2,6]	(-2,5]	(-2,5]	0	4	14.124283658634	0	0	0	0	1	0	0	-1.23787435600162
195	Midline	Intervention	Male	24	122.4	7	3	1	2	2	7	2	4	13.74	51.2	0.2	7.6	626.8	27	0.8	15	47.8	Negative	Second	-3.14603616133519	0	Petty businessman	SFIS	7.60382513661202	0	0	0	(-2,6]	(-2,5]	(-2,5]	0	0	16.0194796872998	0	0	0	1	0	0	0	-1.6094379124341
195	Baseline	Intervention	Male	21.8	117.1	7	3	5	0	2	2	1	7	12.63	40.9	0.7	4.65	649.6	22.5	0.69	87.6	38	Negative	Second	-3.14603616133519	0	Petty businessman	SFIS	7.60382513661202	0	0	0	(-2,6]	(-2,5]	(-2,5]	0	0	15.8980077170971	0	0	0	1	0	0	0	-0.356674943938732
201	Baseline	Intervention	Female	25.1	126.6	7	3	1	0	0	5	0	0	10.96	12.8	0.4	5.81	724.3	24.9	0.75	25.3	36.7	Negative	Highest	-3.14603616133519	0	Rickshaw/ Cart/ Van puller/Babytaxi driver/ Boatman	SFIS	8.03551912568306	0	0	0	(-2,6]	(-2,5]	(-2,5]	0	0	15.6605247461248	1	1	0	1	0	0	1	-0.916290731874155
201	Midline	Intervention	Female	28.8	131.6	7	1	0	1	1	2	0	0	11.15	21.5	0.5	7.8	612.2	21.8	0.69	19.2	43.5	Positive	Highest	-3.14603616133519	0	Rickshaw/ Cart/ Van puller/Babytaxi driver/ Boatman	SFIS	8.03551912568306	1	0	0	(-2,6]	(-2,5]	(-2,5]	0	0	16.6295581156863	1	0	0	1	0	0	0	-0.693147180559945
212	Midline	Intervention	Female	18.3	120.5	7	4	0	3	0	2	0	0	12.14	54.7	0.1	10.1	496.7	28.7	0.62	69.9	29.8	Positive	Middle	2.85396383866481	5	Petty businessman	MiFIS	8.37158469945355	1	0-5	5+	(-6,-2]	(-6,-2]	(-5,-2]	6	5	12.6030887897936	0	0	0	1	1	0	1	-2.30258509299405
212	Baseline	Intervention	Female	16.6	115.7	7	7	1	2	0	0	1	0	12.75	44.6	0.4	6.35	481.3	26.5	0.88	126.2	61	Positive	Middle	2.85396383866481	5	Petty businessman	MiFIS	8.37158469945355	1	0-5	5+	(-6,-2]	(-6,-2]	(-5,-2]	6	5	12.4005620592104	0	0	0	0	0	0	0	-0.916290731874155
215	Midline	Intervention	Male	23.2	128.8	7	3	1	4	2	0	1	0	12.71	30.1	0.1	13	503.7	27.8	0.78	504.3	22.6	Positive	Fourth	-3.14603616133519	0	Unskilled laborer	SFIS	11.0437158469945	1	0	0	(-6,-2]	(-6,-2]	(-2,5]	0	0	13.984799969137	0	0	0	0	0	0	1	-2.30258509299405
215	Baseline	Intervention	Male	20.9	123.8	7	7	2	0	1	0	0	0	13.11	24.6	0.29	8.3	683	23.7	0.97	174.5	55.2	Positive	Fourth	-3.14603616133519	0	Unskilled laborer	SFIS	11.0437158469945	1	0	0	(-6,-2]	(-6,-2]	(-2,5]	0	0	13.6365653080559	0	0	0	0	0	0	0	-1.23787435600162
216	Baseline	Intervention	Female	18.7	113.2	7	6	0	0	0	0	1	0	11.26	72.4	0.29	6.6	1026	18.2	1.1	157	81.1	Positive	Highest	-3.14603616133519	0	Agriculture day laborer	SFIS	7.71584699453552	1	0	0	(-2,6]	(-2,5]	(-2,5]	0	0	14.5931401316036	1	0	0	0	0	0	0	-1.23787435600162
216	Midline	Intervention	Female	21.3	121.2	7	3	1	7	1	1	1	0	11.13	100.9	2.8	8.2	1137	20.4	0.6	159.1	31	Positive	Highest	-3.14603616133519	0	Agriculture day laborer	SFIS	7.71584699453552	1	0	0	(-2,6]	(-2,5]	(-2,5]	0	0	14.5002123974774	1	0	0	0	1	0	1	1.02961941718116
217	Baseline	Intervention	Male	31.5	136.8	7	7	0	2	1	0	2	0	12.6	81.5	0.29	10.84	724.1	24.8	0.83	36.2	79.1	Positive	Second	-3.14603616133519	0	Petty businessman	FS	10.5273224043716	1	0	0	(-2,6]	(-2,5]	(-2,5]	0	0	16.8321021852878	0	0	0	1	0	0	0	-1.23787435600162
217	Midline	Intervention	Male	38.7	146.1	7	7	0	7	2	1	0	0	12.68	61.1	0.3	8.8	474	25.5	0.67	160.7	28.9	Positive	Second	-3.14603616133519	0	Petty businessman	FS	10.5273224043716	1	0	0	(-2,6]	(-2,5]	(-2,5]	0	0	18.1305313932259	0	0	0	0	0	0	1	-1.20397280432594
219	Midline	Intervention	Female	22.9	122.3	7	2	0	5	0	0	2	0	11.74	38.6	0.1	12.7	298.7	16.1	0.73	78.5	12.7	Positive	Highest	-3.14603616133519	0	Agriculture day laborer	MiFIS	8.26775956284153	1	0	0	(-6,-2]	(-6,-2]	(-2,5]	0	0	15.310260080536	0	0	0	1	0	0	1	-2.30258509299405
219	Baseline	Intervention	Female	17.1	113.1	7	7	0	0	0	0	0	0	12.17	103.1	0.29	7.05	738.1	26.6	0.96	59.1	70.3	Positive	Highest	-3.14603616133519	0	Agriculture day laborer	MiFIS	8.26775956284153	1	0	0	(-6,-2]	(-6,-2]	(-2,5]	0	0	13.368137396309	0	0	0	1	0	0	0	-1.23787435600162
221	Baseline	Intervention	Male	20	123.4	7	7	0	0	0	2	0	0	12.21	74.4	0.3	7.76	381.3	14.7	0.81	27.9	56	Positive	Lowest	-3.14603616133519	0	Petty businessman	SFIS	9.98907103825137	1	0	0	(-6,-2]	(-6,-2]	(-2,5]	0	0	13.1340805749575	0	0	0	1	0	0	0	-1.20397280432594
221	Midline	Intervention	Male	21.5	129.2	7	3	0	4	0	1	0	0	12.32	96.7	0.1	9.9	302.4	21	0.65	82.1	16.1	Positive	Lowest	-3.14603616133519	0	Petty businessman	SFIS	9.98907103825137	1	0	0	(-6,-2]	(-6,-2]	(-2,5]	0	0	12.879927920329	0	0	0	1	0	0	1	-2.30258509299405
223	Midline	Intervention	Female	21.7	127.1	7	3	1	5	1	1	1	0	12.63	60	1e-04	8	270.7	30	0.69	235.4	37.5	Positive	Highest	-3.14603616133519	0	Rickshaw/ Cart/ Van puller/Babytaxi driver/ Boatman	MiFIS	6.46994535519126	1	0	0	(-2,6]	(-2,5]	(-2,5]	0	0	13.4328644623976	0	0	0	0	0	0	0	-9.21034037197618
223	Baseline	Intervention	Female	19.4	121	7	7	2	3	1	0	2	0	12.72	61.9	3.9	6.43	353	21.1	0.98	239.5	68	Positive	Highest	-3.14603616133519	0	Rickshaw/ Cart/ Van puller/Babytaxi driver/ Boatman	MiFIS	6.46994535519126	1	0	0	(-2,6]	(-2,5]	(-2,5]	0	0	13.2504610340824	0	0	0	0	0	0	0	1.3609765531356
224	Baseline	Intervention	Female	18.8	121.2	7	1	1	0	0	7	0	0	11.3	115.4	0.29	8.51	653.3	13.9	0.86	49.4	64	Positive	Highest	-3.14603616133519	0	Petty businessman	SFIS	8.84153005464481	1	0	0	(-2,6]	(-6,-2]	(-2,5]	0	0	12.7983095339237	1	0	0	1	0	0	0	-1.23787435600162
224	Midline	Intervention	Female	21.1	125.2	7	1	0	2	0	0	0	0	11.23	116.6	3.1	6.2	696.4	16.7	0.72	74.9	26.3	Positive	Highest	-3.14603616133519	0	Petty businessman	SFIS	8.84153005464481	1	0	0	(-2,6]	(-6,-2]	(-2,5]	0	0	13.4608906899121	1	0	0	1	0	0	1	1.1314021114911
230	Baseline	Intervention	Male	22.2	123.4	7	7	2	4	3	2	2	7	13.34	82.9	0.29	5.63	762	17.3	1.04	98.1	56.3	Positive	Lowest	-3.14603616133519	9	Petty businessman	MiFIS	7.62841530054645	1	5+	0	(-2,6]	(-2,5]	(-2,5]	0	9	14.5788294382028	0	0	0	1	0	0	0	-1.23787435600162
230	Midline	Intervention	Male	24.1	129.2	7	7	0	7	0	2	0	0	12.53	107.8	0.4	7.2	525.6	15.5	0.63	177.8	24.2	Positive	Lowest	-3.14603616133519	9	Petty businessman	MiFIS	7.62841530054645	1	5+	0	(-2,6]	(-2,5]	(-2,5]	0	9	14.4375005990664	0	0	0	0	1	0	1	-0.916290731874155
231	Baseline	Intervention	Male	22.2	124.5	7	7	0	0	0	1	0	0	13.21	55.3	0.4	5.44	845.9	17.5	1.19	126.6	90.2	Positive	Highest	-3.14603616133519	0	Agriculture day laborer	MiFIS	7.20218579234973	1	0	0	(-2,6]	(-2,5]	(-2,5]	0	0	14.3223496395219	0	0	0	0	0	0	0	-0.916290731874155
231	Midline	Intervention	Male	25	129.3	7	2	0	3	0	0	0	0	13.39	85.4	1e-04	9.4	819.3	23	0.99	219.9	33.4	Positive	Highest	-3.14603616133519	0	Agriculture day laborer	MiFIS	7.20218579234973	1	0	0	(-2,6]	(-2,5]	(-2,5]	0	0	14.9535035759808	0	0	0	0	0	0	1	-9.21034037197618
238	Baseline	Intervention	Male	19.4	117.6	7	7	0	0	0	2	1	0	12.58	46.1	0.29	9.22	583.5	16.1	0.88	66	42.7	Positive	Lowest	-0.146036161335188	0	Petty businessman	MiFIS	7.70765027322404	1	0	0-5	(-2,6]	(-2,5]	(-2,5]	3	0	14.02771993151	0	0	0	1	0	0	0	-1.23787435600162
238	Midline	Intervention	Male	20.9	122.8	7	0	2	7	0	0	0	0	12.42	79.1	1e-04	13.8	668.3	18	0.71	77.4	25.3	Positive	Lowest	-0.146036161335188	0	Petty businessman	MiFIS	7.70765027322404	1	0	0-5	(-2,6]	(-2,5]	(-2,5]	3	0	13.8595634966949	0	0	0	1	0	0	1	-9.21034037197618
240	Baseline	Intervention	Female	22.2	128.1	7	7	0	1	0	1	0	0	12.3	40.4	0.29	5.91	365.8	20	0.69	244.8	50.3	Positive	Highest	-3.14603616133519	0	Petty businessman	MiFIS	10.2185792349727	1	0	0	(-2,6]	(-6,-2]	NA	0	0	13.5286579022902	0	0	0	0	0	0	0	-1.23787435600162
240	Midline	Intervention	Female	28.3	138.1	7	1	0	7	0	0	0	0	12.21	76.9	0.1	7.5	482.1	19.7	0.67	220.8	16.2	Positive	Highest	-3.14603616133519	0	Petty businessman	MiFIS	10.2185792349727	1	0	0	(-2,6]	(-6,-2]	NA	0	0	14.8388101476488	0	0	0	0	0	0	1	-2.30258509299405
242	Baseline	Intervention	Female	20.8	117	7	1	0	4	1	1	2	3	12.79	38.5	0.7	9.78	446	27.8	0.85	39.4	33	Negative	Lowest	8.85396383866481	13	Salaried worker	FS	7.5983606557377	0	5+	5+	(-2,6]	(-2,5]	(-2,5]	12	13	15.1946818613485	0	0	0	1	0	0	1	-0.356674943938732
242	Midline	Intervention	Female	24.3	126.4	7	3	1	7	1	0	3	0	12.45	53.7	3.8	7.6	540	26.3	0.84	102.5	96.3	Negative	Lowest	8.85396383866481	13	Salaried worker	FS	7.5983606557377	0	5+	5+	(-2,6]	(-2,5]	(-2,5]	12	13	15.209401538215	0	0	0	0	0	0	0	1.33500106673234
249	Midline	Intervention	Female	18.4	123.7	7	7	0	4	1	4	0	0	11.75	33.7	0.2	4.9	790.9	15.5	0.74	47.5	91.8	Positive	Middle	-3.14603616133519	0	Petty businessman	SFIS	8.77322404371585	1	0	0	(-6,-2]	(-6,-2]	(-5,-2]	0	0	12.0248155595885	0	0	0	1	0	0	0	-1.6094379124341
249	Baseline	Intervention	Female	15.6	116.8	7	3	0	0	0	5	3	0	9.93	9.3	0.29	3.99	322.5	9.6	NA	174.1	25	Positive	Middle	-3.14603616133519	0	Petty businessman	SFIS	8.77322404371585	1	0	0	(-6,-2]	(-6,-2]	(-5,-2]	0	0	11.4350722462	1	1	0	0	NA	0	1	-1.23787435600162
259	Midline	Intervention	Male	27.3	132.5	7	6	1	5	0	2	0	6	10.4	64	0.29	4.6	455.1	21.8	0.61	117.3	108.7	Positive	Lowest	0.853963838664812	1	Skilled laborer	SFIS	9.90437158469945	1	0-5	0-5	(-2,6]	(-2,5]	(-2,5]	4	1	15.5500177999288	1	0	0	0	1	0	0	-1.23787435600162
259	Baseline	Intervention	Male	24.9	127.1	7	6	0	0	2	1	7	1	10.13	70.4	0.29	7.48	441	21	0.76	68.3	40.6	Positive	Lowest	0.853963838664812	1	Skilled laborer	SFIS	9.90437158469945	1	0-5	0-5	(-2,6]	(-2,5]	(-2,5]	4	1	15.4137477010922	1	0	0	1	0	0	0	-1.23787435600162
261	Baseline	Intervention	Female	22.6	126.1	7	4	2	0	2	2	1	0	11.22	60.8	0.29	4.66	369.8	24.6	0.68	105.6	35.1	Indeterminate	Lowest	-0.146036161335188	9	Salaried worker	MiFIS	7.74590163934426	0	5+	0-5	(-2,6]	(-2,5]	(-2,5]	3	9	14.2127548784023	1	0	0	0	0	0	1	-1.23787435600162
261	Midline	Intervention	Female	27	132.1	7	3	4	6	3	2	0	3	11.42	47.5	0.2	4.6	365.5	24.4	0.75	394.6	104.1	Positive	Lowest	-0.146036161335188	9	Salaried worker	MiFIS	7.74590163934426	1	5+	0-5	(-2,6]	(-2,5]	(-2,5]	3	9	15.4724158343558	1	0	0	0	0	0	0	-1.6094379124341
279	Baseline	Intervention	Female	18.6	117.2	7	7	1	1	7	2	0	6	11.62	89	0.3	13.12	1014	22.9	0.66	35.8	87.5	Positive	Second	1.85396383866481	5	Skilled laborer	MiFIS	7.73224043715847	1	0-5	0-5	(-2,6]	(-2,5]	(-2,5]	5	5	13.5412177194842	0	0	0	1	0	0	0	-1.20397280432594
279	Midline	Intervention	Male	21	122.3	7	2	0	3	0	1	0	0	12.1	117.9	0.6	18	680.1	25.3	0.66	59.7	38.7	Positive	Second	1.85396383866481	5	Skilled laborer	MiFIS	7.73224043715847	1	0-5	0-5	(-2,6]	(-2,5]	(-2,5]	5	5	14.0399764930679	0	0	0	1	0	0	0	-0.510825623765991
281	Baseline	Intervention	Female	18	115.2	7	4	2	0	2	2	0	7	12.19	98	0.29	11.04	906.2	30.7	0.59	122.4	64.6	Positive	Lowest	-1.14603616133519	5	Salaried worker	SFIS	8.0655737704918	1	0-5	0-5	(-2,6]	(-6,-2]	(-2,5]	2	5	13.5633680555556	0	0	0	0	1	0	0	-1.23787435600162
281	Midline	Intervention	Female	19.9	120.7	7	4	1	4	2	1	0	4	15.52	115.1	0.4	20	730.6	39.7	0.67	212.2	23.4	Positive	Lowest	-1.14603616133519	5	Salaried worker	SFIS	8.0655737704918	1	0-5	0-5	(-2,6]	(-6,-2]	(-2,5]	2	5	13.659617434614	0	0	0	0	0	0	1	-0.916290731874155
283	Midline	Intervention	Male	25.5	131	7	4	2	4	3	2	1	7	13.62	54	0.4	7.6	585.2	31.3	0.83	25.5	36.4	Positive	Middle	0.853963838664812	5	Farmer	SFIS	7.13114754098361	1	0-5	0-5	(-2,6]	(-2,5]	(-2,5]	4	5	14.8592739350854	0	0	0	1	0	0	1	-0.916290731874155
283	Baseline	Intervention	Male	22.4	124.4	7	7	0	1	1	0	0	3	12.52	39.3	0.29	5.88	555.1	25	0.71	5.7	68.8	Positive	Middle	0.853963838664812	5	Farmer	SFIS	7.13114754098361	1	0-5	0-5	(-2,6]	(-2,5]	(-2,5]	4	5	14.4746228843788	0	0	0	1	0	0	0	-1.23787435600162
287	Midline	Intervention	Female	16.1	113.1	7	0	2	7	0	3	3	2	13.88	112.7	0.8	9.3	747.9	33.2	0.74	19.7	44.8	Positive	Second	-3.14603616133519	4	Businessman	SFIS	9.19398907103825	1	0-5	0	(-6,-2]	(-6,-2]	(-5,-2]	0	4	12.5863749754722	0	0	0	1	0	0	0	-0.22314355131421
287	Baseline	Intervention	Female	14.7	109.6	4	1	1	0	0	2	0	0	13.09	83.9	0.4	7.06	624.9	34.4	0.65	66.3	68.6	Positive	Second	-3.14603616133519	4	Businessman	SFIS	9.19398907103825	1	0-5	0	(-6,-2]	(-6,-2]	(-5,-2]	0	4	12.2375992327775	0	0	0	1	0	0	0	-0.916290731874155
289	Midline	Intervention	Male	21.5	122.6	7	3	1	4	0	1	0	3	12.91	54.9	1.7	11	372.4	24.4	0.64	21.7	25.2	Positive	Middle	-3.14603616133519	0	Petty businessman	MiFIS	8.58196721311475	1	0	0	(-6,-2]	(-6,-2]	(-2,5]	0	0	14.3040005961109	0	0	0	1	1	0	1	0.53062825106217
293	Baseline	Intervention	Female	31.6	140.9	7	1	0	0	1	3	0	0	13.81	82.9	0.29	5.68	843.8	28.8	0.7	11.4	45.8	Positive	Highest	-3.14603616133519	0	Others	SFIS	9.29781420765027	1	0	0	(-2,6]	(-2,5]	NA	0	0	15.9171422080804	0	0	0	1	0	0	0	-1.23787435600162
293	Midline	Intervention	Female	36.5	143.3	7	4	1	4	0	0	0	0	13.08	65.8	0.3	12.6	746.5	34	0.75	32	23.7	Positive	Highest	-3.14603616133519	0	Others	SFIS	9.29781420765027	1	0	0	(-2,6]	(-2,5]	NA	0	0	17.7746265015298	0	0	0	1	0	0	1	-1.20397280432594
294	Midline	Intervention	Male	24.7	130.4	7	2	0	3	0	3	0	0	11.86	52.5	0.4	12	507.3	35.2	0.86	67.4	16.8	Positive	Middle	1.85396383866481	7	Skilled laborer	MiFIS	8.62568306010929	1	5+	0-5	(-2,6]	(-2,5]	(-2,5]	5	7	14.5258572020023	0	0	0	1	0	0	1	-0.916290731874155
294	Baseline	Intervention	Male	22.6	124.5	7	4	0	1	0	2	0	0	10.84	68.6	3.4	9.32	542.3	15.1	0.79	37.4	52.8	Positive	Middle	1.85396383866481	7	Skilled laborer	MiFIS	8.62568306010929	1	5+	0-5	(-2,6]	(-2,5]	(-2,5]	5	7	14.5804099933872	1	0	0	1	0	0	0	1.22377543162212
295	Baseline	Intervention	Female	25.2	128.9	7	5	0	0	0	3	0	0	12.42	57.3	0.29	8.72	667.7	27.8	0.62	8.1	57.6	Negative	Highest	-3.14603616133519	0	Farmer	MiFIS	9.07103825136612	0	0	0	(-2,6]	(-2,5]	(-2,5]	0	0	15.1668260587739	0	0	0	1	1	0	0	-1.23787435600162
295	Midline	Intervention	Female	28.4	135.1	7	2	3	2	2	1	3	7	13.71	78.9	0.4	14.7	563.9	34.4	0.77	19.7	86.8	Positive	Highest	-3.14603616133519	0	Farmer	MiFIS	9.07103825136612	1	0	0	(-2,6]	(-2,5]	(-2,5]	0	0	15.5599301118069	0	0	0	1	0	0	0	-0.916290731874155
300	Baseline	Intervention	Female	21.5	125.1	7	7	2	0	5	6	0	7	12.14	52.3	0.29	6.41	670.9	20.1	0.61	42.2	76.1	Negative	Middle	-3.14603616133519	10	Share cropper	FS	9.58469945355191	0	5+	0	(-2,6]	(-2,5]	(-2,5]	0	10	13.7380103910477	0	0	0	1	1	0	0	-1.23787435600162
300	Midline	Intervention	Female	23.6	131.9	7	5	3	3	2	2	3	1	12.81	83.6	5.6	10.9	628.1	22	0.68	150.1	27.7	Negative	Middle	-3.14603616133519	10	Share cropper	FS	9.58469945355191	0	5+	0	(-2,6]	(-2,5]	(-2,5]	0	10	13.5650816405242	0	0	0	0	0	0	1	1.7227665977411
302	Baseline	Intervention	Male	19.8	124.7	7	2	0	0	0	1	0	0	11.99	34	0.5	7.71	689.5	17.8	0.59	75	71.3	Negative	Fourth	-0.146036161335188	0	Petty businessman	SFIS	8.97267759562842	0	0	0-5	(-2,6]	(-6,-2]	(-5,-2]	3	0	12.7330452749791	0	0	0	1	1	0	0	-0.693147180559945
302	Midline	Intervention	Male	21.5	130.5	7	7	2	2	0	1	0	7	12.14	41.6	0.7	16.8	469.2	18.5	0.82	105.7	31.4	Positive	Fourth	-0.146036161335188	0	Petty businessman	SFIS	8.97267759562842	1	0	0-5	(-2,6]	(-6,-2]	(-5,-2]	3	0	12.624594471602	0	0	0	0	0	0	1	-0.356674943938732
303	Baseline	Intervention	Female	22.6	124.5	5	2	1	0	1	3	0	0	13.36	137	0.29	6.39	1166	44.1	0.76	35.8	44.4	Positive	Second	-2.14603616133519	4	Skilled laborer	SFIS	8.87431693989071	1	0-5	0-5	(-2,6]	(-2,5]	(-2,5]	1	4	14.5804099933872	0	0	0	1	0	0	0	-1.23787435600162
303	Midline	Intervention	Female	24.9	129.9	7	5	1	3	5	2	3	0	19.34	71.3	1.9	8.9	1348	27.5	0.8	14.4	14.6	Positive	Second	-2.14603616133519	4	Skilled laborer	SFIS	8.87431693989071	1	0-5	0-5	(-2,6]	(-2,5]	(-2,5]	1	4	14.7564212656031	0	0	0	1	0	0	1	0.641853886172395
304	Baseline	Intervention	Male	24.8	128	7	3	2	0	1	2	0	0	11.57	90.5	0.29	5.18	1517	31.3	0.66	65.4	53	Negative	Highest	-3.14603616133519	2	Agriculture day laborer	MiFIS	9.05737704918033	0	0-5	0	(-2,6]	(-2,5]	(-2,5]	0	2	15.13671875	0	0	0	1	0	0	0	-1.23787435600162
304	Midline	Intervention	Male	27.9	134.8	7	4	4	3	5	4	0	0	12.37	94.6	0.3	11	1380	34.3	0.68	14.4	29.9	Negative	Highest	-3.14603616133519	2	Agriculture day laborer	MiFIS	9.05737704918033	0	0-5	0	(-2,6]	(-2,5]	(-2,5]	0	2	15.3541019116132	0	0	0	1	0	0	1	-1.20397280432594
309	Baseline	Control	Female	13.4	106.3	7	2	2	0	7	1	0	0	12.32	23.8	0.7	4.93	531.8	20.8	0.73	115.7	78.9	Positive	Second	0.853963838664812	10	Businessman	FS	6.7103825136612	1	5+	0-5	(-6,-2]	(-6,-2]	(-5,-2]	4	10	11.8587324077032	0	0	0	0	0	0	0	-0.356674943938732
309	Midline	Control	Female	14.8	111.5	7	4	3	4	5	2	0	0	11.69	37.5	1.3	3.4	536.5	23.1	0.62	149.3	28.7	Positive	Second	0.853963838664812	10	Businessman	FS	6.7103825136612	1	5+	0-5	(-6,-2]	(-6,-2]	(-5,-2]	4	10	11.9045225120151	0	0	0	0	1	0	1	0.262364264467491
312	Baseline	Control	Female	18.7	116.5	7	0	0	0	0	3	0	0	11.02	34.5	0.3	5.82	484.5	21.6	0.67	48.3	70.9	Negative	Second	-3.14603616133519	0	Unskilled laborer	SFIS	7.6120218579235	0	0	0	(-2,6]	(-2,5]	(-2,5]	0	0	13.7781134299766	1	0	0	1	0	0	0	-1.20397280432594
312	Midline	Control	Female	21.3	122.8	7	5	0	2	3	2	0	0	10.15	41.3	0.2	5	446	23	0.71	567	46.6	Negative	Second	-3.14603616133519	0	Unskilled laborer	SFIS	7.6120218579235	0	0	0	(-2,6]	(-2,5]	(-2,5]	0	0	14.1248183004594	1	0	0	0	0	0	0	-1.6094379124341
315	Baseline	Control	Male	20.2	124.2	7	7	0	0	2	2	0	7	13.17	42.4	0.29	5.08	325.9	25.6	0.7	74.2	50.9	Positive	Second	0.853963838664812	0	Farmer	FS	8.62568306010929	1	0	0-5	(-2,6]	(-2,5]	(-2,5]	4	0	13.0950806579176	0	0	0	1	0	0	0	-1.23787435600162
315	Midline	Control	Female	23.4	130.4	7	7	5	7	5	4	7	4	12.84	43.2	1.1	5.7	181.6	24.5	0.75	79.5	15.8	Positive	Second	0.853963838664812	0	Farmer	FS	8.62568306010929	1	0	0-5	(-2,6]	(-2,5]	(-2,5]	4	0	13.7613384018969	0	0	0	1	0	1	1	0.0953101798043249
316	Midline	Control	Male	26.1	130.5	7	2	2	3	1	2	3	0	11.07	80.1	5.9	5.1	219.9	31	0.63	54.3	31.9	Positive	Middle	0.853963838664812	7	Skilled laborer	SFIS	7.54644808743169	1	5+	0-5	(-2,6]	(-2,5]	(-2,5]	4	7	15.3256704980843	1	0	0	1	1	0	1	1.77495235091167
316	Baseline	Control	Male	23.8	124.7	7	0	0	0	0	2	0	0	11.17	55	0.3	4.71	293.4	22.7	0.6	67.7	59.8	Positive	Middle	0.853963838664812	7	Skilled laborer	SFIS	7.54644808743169	1	5+	0-5	(-2,6]	(-2,5]	(-2,5]	4	7	15.3053776537628	1	0	0	1	1	0	0	-1.20397280432594
318	Baseline	Control	Male	17.2	116.2	7	5	7	5	7	5	4	0	14.2	52.1	0.29	5.69	754.1	21.3	0.67	59.4	80.9	Positive	Fourth	0.853963838664812	0	Household help	FS	6.69945355191257	1	0	0-5	(-2,6]	(-2,5]	(-5,-2]	4	0	12.738438385951	0	0	0	1	0	0	0	-1.23787435600162
318	Midline	Control	Male	19	121.9	7	2	1	3	0	1	0	4	13.14	41.7	0.4	4.1	623.8	25.9	0.75	324.1	36.3	Positive	Fourth	0.853963838664812	0	Household help	FS	6.69945355191257	1	0	0-5	(-2,6]	(-2,5]	(-5,-2]	4	0	12.7863382686356	0	0	0	0	0	0	1	-0.916290731874155
320	Midline	Control	Male	23.8	133.7	7	2	1	3	7	1	5	1	9.74	67.4	0.2	6.4	708.3	28.1	0.73	86.4	21.7	Negative	Fourth	-3.14603616133519	6	Petty businessman	SFIS	9.44808743169399	0	5+	0	(-2,6]	(-6,-2]	(-5,-2]	0	6	13.3141713690493	1	0	0	1	0	0	1	-1.6094379124341
320	Baseline	Control	Male	21.2	127.8	7	7	0	2	0	3	0	0	10.9	37.6	0.29	4.66	700.5	33.1	0.73	79.1	36.2	Negative	Fourth	-3.14603616133519	6	Petty businessman	SFIS	9.44808743169399	0	5+	0	(-2,6]	(-6,-2]	(-5,-2]	0	6	12.9799838852276	1	0	0	1	0	0	1	-1.23787435600162
322	Baseline	Control	Male	21.3	123.6	7	0	4	0	0	3	0	0	12.34	22.5	0.29	3.67	234.2	12.1	0.61	81	36.5	Positive	Second	-3.14603616133519	0	Rickshaw/ Cart/ Van puller/Babytaxi driver/ Boatman	SFIS	7.89344262295082	1	0	0	(-2,6]	(-2,5]	(-2,5]	0	0	13.9425644892701	0	0	0	1	1	0	1	-1.23787435600162
322	Midline	Control	Male	23	128.3	7	2	0	5	2	5	4	5	12.12	24.7	1e-04	3	182.8	17.3	0.63	106	39.3	Positive	Second	-3.14603616133519	0	Rickshaw/ Cart/ Van puller/Babytaxi driver/ Boatman	SFIS	7.89344262295082	1	0	0	(-2,6]	(-2,5]	(-2,5]	0	0	13.9725130293684	0	0	0	0	1	1	0	-9.21034037197618
325	Baseline	Control	Female	15.4	108.8	7	0	4	0	2	3	0	0	12.56	49.9	8.5	4.69	822.3	14.2	0.74	99.7	64	Negative	Second	1.85396383866481	0	Unskilled laborer	SFIS	7.70491803278689	0	0	0-5	(-6,-2]	(-6,-2]	(-2,5]	5	0	13.0095696366782	0	0	0	1	0	0	0	2.14006616349627
325	Midline	Control	Female	18	114.3	7	5	2	3	6	0	5	2	12.86	25	1.4	5.1	793.2	17.7	0.8	29.9	32.8	Negative	Second	1.85396383866481	0	Unskilled laborer	SFIS	7.70491803278689	0	0	0-5	(-6,-2]	(-6,-2]	(-2,5]	5	0	13.7778053333884	0	0	0	1	0	0	1	0.336472236621213
327	Baseline	Control	Female	19.1	120.3	7	0	5	0	1	4	0	0	12.08	48.8	0.29	7.95	684.4	38.5	0.59	40.1	55.1	Positive	Second	-3.14603616133519	0	Rickshaw/ Cart/ Van puller/Babytaxi driver/ Boatman	SFIS	6.8879781420765	1	0	0	(-2,6]	(-2,5]	(-2,5]	0	0	13.1978173159509	0	0	0	1	1	0	0	-1.23787435600162
327	Midline	Control	Female	21.6	124.2	7	4	6	7	4	7	3	5	11.4	45.4	0.1	8.2	393	20.6	0.74	126.3	29.5	Positive	Second	-3.14603616133519	0	Rickshaw/ Cart/ Van puller/Babytaxi driver/ Boatman	SFIS	6.8879781420765	1	0	0	(-2,6]	(-2,5]	(-2,5]	0	0	14.002660505496	1	0	0	0	0	0	1	-2.30258509299405
331	Baseline	Control	Male	21.2	126.1	7	1	4	0	0	3	0	0	12.3	71	0.6	3.75	343.8	17.9	0.68	126.8	34	Negative	Fourth	5.85396383866481	8	Salaried worker	MiFIS	8.62568306010929	0	5+	5+	(-2,6]	(-2,5]	(-2,5]	9	8	13.3323187354925	0	0	0	0	0	0	1	-0.510825623765991
331	Midline	Control	Male	23.8	130.2	7	2	1	4	3	2	0	0	13.68	50.5	1e-04	3.4	543.4	24.5	0.83	210	35.2	Negative	Fourth	5.85396383866481	8	Salaried worker	MiFIS	8.62568306010929	0	5+	5+	(-2,6]	(-2,5]	(-2,5]	9	8	14.0396082123449	0	0	0	0	0	0	1	-9.21034037197618
334	Midline	Control	Male	20.6	125	7	7	1	7	0	1	0	0	12.82	41	0.2	6	305.4	27.4	0.85	208.3	27.5	Positive	Lowest	3.85396383866481	6	Skilled laborer	FS	6.16120218579235	1	5+	5+	(-2,6]	(-2,5]	(-2,5]	7	6	13.184	0	0	0	0	0	0	1	-1.6094379124341
334	Baseline	Control	Male	19	120.7	7	3	1	1	1	0	0	7	12.91	49.1	0.29	5.69	336.7	26	0.73	123.6	59.9	Positive	Lowest	3.85396383866481	6	Skilled laborer	FS	6.16120218579235	1	5+	5+	(-2,6]	(-2,5]	(-2,5]	7	6	13.0418457918425	0	0	0	0	0	0	0	-1.23787435600162
338	Baseline	Control	Male	20.3	120.7	7	3	0	1	3	2	0	7	13.8	69	0.3	6.42	539.8	32.4	0.9	289.2	28.1	Negative	Middle	-3.14603616133519	0	Agriculture day laborer	MiFIS	8.25409836065574	0	0	0	(-2,6]	(-2,5]	(-2,5]	0	0	13.9341826091791	0	0	0	0	0	0	1	-1.20397280432594
338	Midline	Control	Male	22.3	126.9	7	2	1	3	1	0	5	0	13.08	97.4	1.4	4.9	551.5	28.8	0.86	134.9	38.8	Negative	Middle	-3.14603616133519	0	Agriculture day laborer	MiFIS	8.25409836065574	0	0	0	(-2,6]	(-2,5]	(-2,5]	0	0	13.8478266674367	0	0	0	0	0	0	0	0.336472236621213
340	Baseline	Control	Male	19.9	127.6	7	0	1	0	0	4	0	0	11.78	43.2	4	7.88	266	17.1	0.7	110.1	34.5	Negative	Lowest	3.85396383866481	0	Agriculture day laborer	MiFIS	7.92622950819672	0	0	5+	(-2,6]	(-2,5]	(-5,-2]	7	0	12.2222658975442	0	0	0	0	0	0	1	1.38629436111989
340	Midline	Control	Male	21.9	132.4	7	4	0	7	0	3	0	1	11.4	536	0.5	6.9	252.7	19.2	0.55	111.1	23.7	Negative	Lowest	3.85396383866481	0	Agriculture day laborer	MiFIS	7.92622950819672	0	0	5+	(-2,6]	(-2,5]	(-5,-2]	7	0	12.4930404067141	1	0	0	0	1	0	1	-0.693147180559945
343	Baseline	Control	Male	16.1	110.7	7	7	2	1	1	3	0	0	11.58	38.2	0.3	8	488.1	23.8	0.72	19.2	27.6	Negative	Lowest	0.853963838664812	0	Share cropper	MiFIS	7.04644808743169	0	0	0-5	(-6,-2]	(-6,-2]	(-2,5]	4	0	13.1380416484081	0	0	0	1	0	0	1	-1.20397280432594
343	Midline	Control	Male	19	117.5	7	1	0	3	3	1	0	0	11.69	104.5	0.6	5.6	267.3	22.8	0.75	16.5	26.2	Negative	Lowest	0.853963838664812	0	Share cropper	MiFIS	7.04644808743169	0	0	0-5	(-6,-2]	(-6,-2]	(-2,5]	4	0	13.7618832050702	0	0	0	1	0	0	1	-0.510825623765991
346	Midline	Control	Female	18.8	121.7	7	3	0	3	0	1	0	0	11.16	33.5	0.3	4	440.6	29.8	0.61	104.3	32.2	Indeterminate	Lowest	-1.14603616133519	0	Petty businessman	FS	8.11475409836066	0	0	0-5	(-2,6]	(-6,-2]	(-2,5]	2	0	12.6933627891369	1	0	0	0	1	0	1	-1.20397280432594
346	Baseline	Control	Female	16.9	115.5	7	4	1	1	0	2	1	0	12.38	14.7	0.29	4.64	561	27.1	0.81	9.5	34.9	Indeterminate	Lowest	-1.14603616133519	0	Petty businessman	FS	8.11475409836066	0	0	0-5	(-2,6]	(-6,-2]	(-2,5]	2	0	12.6684282528438	0	1	0	1	0	0	1	-1.23787435600162
357	Midline	Control	Female	20.5	120.6	7	4	0	5	2	4	2	2	11.74	72.3	0.2	9.2	298.6	23	0.82	34.3	43.8	Negative	Second	1.85396383866481	0	Share cropper	MiFIS	7.93715846994535	0	0	0-5	(-2,6]	(-2,5]	(-2,5]	5	0	14.0948106345002	0	0	0	1	0	0	0	-1.6094379124341
357	Baseline	Control	Female	18.4	118.8	7	1	0	0	0	2	0	0	11.9	60.5	0.7	8.74	594.5	19.8	0.76	32.2	35.6	Negative	Second	1.85396383866481	0	Share cropper	MiFIS	7.93715846994535	0	0	0-5	(-2,6]	(-2,5]	(-2,5]	5	0	13.0372184244238	0	0	0	1	0	0	1	-0.356674943938732
358	Baseline	Control	Female	20.7	120.7	7	2	0	0	0	2	0	0	12.65	50.1	0.29	6.36	651.4	42.1	0.74	69.9	27	Positive	Fourth	1.85396383866481	0	Agriculture day laborer	SFIS	7.95901639344262	1	0	0-5	(-2,6]	(-2,5]	(-2,5]	5	0	14.2087477837442	0	0	0	1	0	0	1	-1.23787435600162
358	Midline	Control	Female	23.9	129.5	7	0	0	1	0	2	4	0	12.09	63.5	0.4	5.4	437.6	25.2	0.73	163.6	21.6	Positive	Fourth	1.85396383866481	0	Agriculture day laborer	SFIS	7.95901639344262	1	0	0-5	(-2,6]	(-2,5]	(-2,5]	5	0	14.2514273788405	0	0	0	0	0	0	1	-0.916290731874155
359	Midline	Control	Female	22.1	124.4	7	0	2	7	0	2	0	7	12.9	73	0.7	5.2	163.3	19.5	0.93	55.4	28	Positive	Lowest	3.85396383866481	6	Farmer	FS	6.71584699453552	1	5+	5+	(-2,6]	(-2,5]	(-2,5]	7	6	14.2807663278916	0	0	0	1	0	1	1	-0.356674943938732
359	Baseline	Control	Female	19.6	119.6	7	7	0	1	1	1	0	7	13.33	45	0.29	6.87	723.7	33.1	0.79	25.7	30.4	Positive	Lowest	3.85396383866481	6	Farmer	FS	6.71584699453552	1	5+	5+	(-2,6]	(-2,5]	(-2,5]	7	6	13.7023075804521	0	0	0	1	0	0	1	-1.23787435600162
360	Midline	Control	Female	25.3	123.6	7	4	2	5	1	2	7	0	11.78	71.9	0.1	8.9	708.7	31	0.81	74.7	39.1	Negative	Second	4.85396383866481	0	Agriculture day laborer	FS	7.85792349726776	0	0	5+	(-2,6]	(-2,5]	(-2,5]	8	0	16.5608864590861	0	0	0	1	0	0	0	-2.30258509299405
360	Baseline	Control	Female	21.3	119.5	7	5	0	3	1	2	0	0	12.07	72.1	3.6	6.05	247.6	21.4	0.88	113.2	24.1	Negative	Second	4.85396383866481	0	Agriculture day laborer	FS	7.85792349726776	0	0	5+	(-2,6]	(-2,5]	(-2,5]	8	0	14.9157052572609	0	0	0	0	0	0	1	1.28093384546206
367	Midline	Control	Male	19.5	119.5	7	3	2	4	0	3	2	1	12.23	18.9	0.2	4	370.8	12.5	0.74	35.7	34.1	Negative	Second	4.85396383866481	5	Agriculture day laborer	MiFIS	6.84699453551913	0	0-5	5+	(-2,6]	(-2,5]	(-2,5]	8	5	13.6552231228445	0	0	0	1	0	0	1	-1.6094379124341
367	Baseline	Control	Male	17.9	113.4	7	2	3	0	1	1	0	7	12.76	17.2	0.29	5.36	397.3	20.6	0.74	42.3	59.9	Negative	Second	4.85396383866481	5	Agriculture day laborer	MiFIS	6.84699453551913	0	0-5	5+	(-2,6]	(-2,5]	(-2,5]	8	5	13.919605336419	0	0	0	1	0	0	0	-1.23787435600162
368	Midline	Control	Male	16.5	116.5	7	3	4	7	2	0	2	7	11.71	59.2	5.4	3.9	613	18.5	0.65	73.8	20.1	Negative	Second	5.85396383866481	11	Businessman	MiFIS	6.75409836065574	0	5+	5+	(-2,6]	(-6,-2]	(-5,-2]	9	11	12.1571589088029	0	0	0	1	0	0	1	1.68639895357023
368	Baseline	Control	Male	14.8	110.6	7	3	2	0	1	1	0	7	13.38	56.9	0.29	4.62	749.9	22.3	0.74	56.2	41	Negative	Second	5.85396383866481	11	Businessman	MiFIS	6.75409836065574	0	5+	5+	(-2,6]	(-6,-2]	(-5,-2]	9	11	12.0990552926827	0	0	0	1	0	0	0	-1.23787435600162
370	Midline	Control	Female	19.1	120.1	7	2	2	4	0	3	0	1	10.46	9.9	1e-04	7.5	524.9	17.8	0.65	70.3	37.2	Positive	Highest	1.85396383866481	8	Salaried worker	FS	7.77322404371585	1	5+	0-5	(-2,6]	(-6,-2]	(-2,5]	5	8	13.2418100098378	1	1	0	1	0	0	0	-9.21034037197618
370	Baseline	Control	Female	16.7	114.8	7	4	2	2	0	2	0	2	11.76	12.9	0.4	4.78	528.9	9.2	0.5	69.8	71	Positive	Highest	1.85396383866481	8	Salaried worker	FS	7.77322404371585	1	5+	0-5	(-2,6]	(-6,-2]	(-2,5]	5	8	12.6716361738033	0	1	0	1	1	0	0	-0.916290731874155
372	Midline	Control	Male	29.9	133.3	7	4	3	0	0	2	0	0	11.92	23.1	0.1	2.2	372.1	24.4	0.69	126.3	13.3	Positive	Highest	-3.14603616133519	0	Salaried worker	SFIS	9.69672131147541	1	0	0	(-2,6]	(-2,5]	(-2,5]	0	0	16.8271625295671	0	0	1	0	0	0	1	-2.30258509299405
372	Baseline	Control	Male	26.1	128.2	7	2	7	0	1	0	0	0	14.11	22.9	0.29	1.63	279.7	39.6	0.91	43.1	44.3	Positive	Highest	-3.14603616133519	0	Salaried worker	SFIS	9.69672131147541	1	0	0	(-2,6]	(-2,5]	(-2,5]	0	0	15.8805104154244	0	0	1	1	0	0	0	-1.23787435600162
376	Midline	Control	Female	17.5	115.2	7	1	5	1	0	0	0	0	11.1	8.2	0.2	3	433.2	26.2	0.73	21.3	30.7	Negative	Highest	1.85396383866481	0	Rickshaw/ Cart/ Van puller/Babytaxi driver/ Boatman	FS	7.29234972677596	0	0	0-5	(-6,-2]	(-6,-2]	(-2,5]	5	0	13.1866078317901	1	1	0	1	0	0	1	-1.6094379124341
376	Baseline	Control	Female	15.6	108.9	7	0	4	0	0	0	0	0	12.32	18.7	0.6	3.95	605.6	27.2	0.66	76.2	56	Negative	Highest	1.85396383866481	0	Rickshaw/ Cart/ Van puller/Babytaxi driver/ Boatman	FS	7.29234972677596	0	0	0-5	(-6,-2]	(-6,-2]	(-2,5]	5	0	13.1543332144384	0	0	0	1	0	0	0	-0.510825623765991
380	Midline	Control	Female	24.3	126.2	7	2	2	4	0	1	0	1	12.78	47.6	0.2	6.3	586.5	22.8	0.62	113	18.7	Positive	Highest	-3.14603616133519	0	Rickshaw/ Cart/ Van puller/Babytaxi driver/ Boatman	SFIS	8.96174863387978	1	0	0	(-2,6]	(-2,5]	(-2,5]	0	0	15.2576470322307	0	0	0	0	1	0	1	-1.6094379124341
380	Baseline	Control	Female	21.5	121.5	7	1	7	0	2	0	0	0	13.32	47.7	0.7	5.46	534.9	11.6	0.55	43.3	48.1	Positive	Highest	-3.14603616133519	0	Rickshaw/ Cart/ Van puller/Babytaxi driver/ Boatman	SFIS	8.96174863387978	1	0	0	(-2,6]	(-2,5]	(-2,5]	0	0	14.56417551525	0	0	0	1	1	0	0	-0.356674943938732
381	Baseline	Control	Female	19.4	116.3	7	0	7	0	1	0	0	0	12.84	41.1	0.29	3.72	602.3	20.4	0.53	65.4	50.7	Positive	Highest	0.853963838664812	4	Skilled laborer	SFIS	9.62568306010929	1	0-5	0-5	(-6,-2]	(-6,-2]	(-2,5]	4	4	14.3430760279143	0	0	0	1	1	0	0	-1.23787435600162
381	Midline	Control	Female	21.7	121.8	7	3	1	1	0	2	1	0	11.44	33.1	1e-04	3.3	518	14.3	0.61	44.5	17.2	Positive	Highest	0.853963838664812	4	Skilled laborer	SFIS	9.62568306010929	1	0-5	0-5	(-6,-2]	(-6,-2]	(-2,5]	4	4	14.6273332955854	1	0	0	1	1	0	1	-9.21034037197618
382	Midline	Control	Female	26.5	130.6	7	6	0	1	0	2	0	0	10.75	5.4	1e-04	3.5	322.9	23.1	0.68	102.5	55.9	Positive	Highest	-3.14603616133519	0	Agriculture day laborer	SFIS	9.34699453551913	1	0	0	(-2,6]	(-2,5]	(-2,5]	0	0	15.5367264762235	1	1	0	0	0	0	0	-9.21034037197618
382	Baseline	Control	Female	21.3	121.5	7	0	4	0	0	4	0	0	12.33	5.9	0.29	3.39	361	14.7	0.72	82	38	Indeterminate	Highest	-3.14603616133519	0	Agriculture day laborer	SFIS	9.34699453551913	0	0	0	(-2,6]	(-2,5]	(-2,5]	0	0	14.4286948127826	0	1	0	1	0	0	0	-1.23787435600162
386	Baseline	Control	Male	19.8	119.1	7	2	4	0	2	1	2	0	13.61	10.4	0.29	6.15	439.9	25.3	0.55	76	59.5	Positive	Fourth	-3.14603616133519	0	Rickshaw/ Cart/ Van puller/Babytaxi driver/ Boatman	SFIS	9.62295081967213	1	0	0	(-6,-2]	(-6,-2]	(-2,5]	0	0	13.9585937351293	0	1	0	1	1	0	0	-1.23787435600162
386	Midline	Control	Male	22.7	125.5	7	3	2	3	0	2	0	0	12.8	21	1e-04	7.5	485.6	29	0.64	68.2	19.4	Positive	Fourth	-3.14603616133519	0	Rickshaw/ Cart/ Van puller/Babytaxi driver/ Boatman	SFIS	9.62295081967213	1	0	0	(-6,-2]	(-6,-2]	(-2,5]	0	0	14.412469643339	0	0	0	1	1	0	1	-9.21034037197618
390	Midline	Control	Male	29.9	139.1	7	5	5	4	0	3	6	1	12.37	33.8	0.1	4.1	198.3	38.3	0.65	137.5	30.1	Positive	Fourth	-3.14603616133519	0	Rickshaw/ Cart/ Van puller/Babytaxi driver/ Boatman	MiFIS	11.1612021857923	1	0	0	(-6,-2]	(-6,-2]	(-2,5]	0	0	15.4531467309876	0	0	0	0	0	1	1	-2.30258509299405
390	Baseline	Control	Male	23.8	128.2	7	0	3	0	0	5	0	0	11.77	15.2	0.29	4.57	294.2	22.7	0.63	72.6	75	Positive	Fourth	-3.14603616133519	0	Rickshaw/ Cart/ Van puller/Babytaxi driver/ Boatman	MiFIS	11.1612021857923	1	0	0	(-6,-2]	(-6,-2]	(-2,5]	0	0	14.4810784631073	0	0	0	1	1	0	0	-1.23787435600162
391	Baseline	Control	Female	21.2	125.4	7	1	7	0	2	0	1	0	13.09	38.2	1.5	5.67	766.5	16.4	0.82	33	74.4	Positive	Highest	-2.14603616133519	2	Rickshaw/ Cart/ Van puller/Babytaxi driver/ Boatman	MiFIS	7.06830601092896	1	0-5	0-5	(-2,6]	(-2,5]	(-2,5]	1	2	13.4815798376614	0	0	0	1	0	0	0	0.405465108108164
391	Midline	Control	Female	22.6	130.3	7	2	5	1	3	0	0	0	12.59	29.4	0.4	3.4	659.6	14.1	0.65	121.7	19.5	Positive	Highest	-2.14603616133519	2	Rickshaw/ Cart/ Van puller/Babytaxi driver/ Boatman	MiFIS	7.06830601092896	1	0-5	0-5	(-2,6]	(-2,5]	(-2,5]	1	2	13.3112735295902	0	0	0	0	0	0	1	-0.916290731874155
395	Baseline	Control	Female	19.6	117.6	7	7	3	0	1	2	0	0	12.05	46.5	1.5	4.8	775	18.6	0.59	66.3	53.1	Negative	Middle	1.85396383866481	3	Businessman	MiFIS	7.65573770491803	0	0-5	0-5	(-2,6]	(-2,5]	(-2,5]	5	3	14.172335600907	0	0	0	1	1	0	0	0.405465108108164
395	Midline	Control	Female	22.8	124.3	7	2	2	3	0	2	2	1	11.45	33.8	0.6	3.7	579.6	15.9	0.58	66.7	23.6	Negative	Middle	1.85396383866481	3	Businessman	MiFIS	7.65573770491803	0	0-5	0-5	(-2,6]	(-2,5]	(-2,5]	5	3	14.7568135379525	1	0	0	1	1	0	1	-0.510825623765991
399	Baseline	Control	Female	21.9	123.5	7	0	2	0	0	3	0	0	14.44	46.2	0.29	4.07	350.3	23.7	0.66	142	46.2	Positive	Middle	-3.14603616133519	0	Unskilled laborer	SFIS	10.6120218579235	1	0	0	(-6,-2]	(-6,-2]	NA	0	0	14.3585372649937	0	0	0	0	0	0	0	-1.23787435600162
399	Midline	Control	Female	26	133.1	7	2	2	4	0	3	1	0	12.94	15.6	0.4	5.5	282.2	20.8	0.67	24	18.8	Positive	Middle	-3.14603616133519	0	Unskilled laborer	SFIS	10.6120218579235	1	0	0	(-6,-2]	(-6,-2]	NA	0	0	14.6763221813982	0	0	0	1	0	0	1	-0.916290731874155
400	Midline	Control	Female	21.8	126.8	7	7	0	4	0	1	2	0	12.59	29.3	0.2	3.7	354.4	20.9	0.59	90.4	14.9	Negative	Fourth	-3.14603616133519	5	Rickshaw/ Cart/ Van puller/Babytaxi driver/ Boatman	SFIS	9.87158469945355	0	0-5	0	(-6,-2]	(-6,-2]	(-2,5]	0	5	13.5586979669417	0	0	0	1	1	0	1	-1.6094379124341
400	Baseline	Control	Female	20.2	123	7	0	3	0	0	0	5	0	13.96	36.9	0.4	3.52	273.5	20	0.65	48	54.9	Negative	Fourth	-3.14603616133519	5	Rickshaw/ Cart/ Van puller/Babytaxi driver/ Boatman	SFIS	9.87158469945355	0	0-5	0	(-6,-2]	(-6,-2]	(-2,5]	0	5	13.3518408354815	0	0	0	1	0	0	0	-0.916290731874155
401	Midline	Control	Female	24.6	133.3	7	2	6	3	0	3	2	0	11.95	29.2	1e-04	3.9	245	12.2	0.76	35.7	22.6	Positive	Highest	-3.14603616133519	0	Skilled laborer	SFIS	8.7103825136612	1	0	0	(-2,6]	(-2,5]	(-2,5]	0	0	13.8444213453964	0	0	0	1	0	0	1	-9.21034037197618
401	Baseline	Control	Female	21.8	126.6	7	0	4	0	0	2	2	0	12	8.7	0.29	4.63	353	12.5	0.6	34	51	Positive	Highest	-3.14603616133519	0	Skilled laborer	SFIS	8.7103825136612	1	0	0	(-2,6]	(-2,5]	(-2,5]	0	0	13.601571293447	0	1	0	1	1	0	0	-1.23787435600162
402	Midline	Control	Female	22.2	121.8	7	7	5	1	0	2	0	0	12.35	80	8.8	6.6	263.9	25.1	0.78	83.2	63.8	Negative	Middle	-3.14603616133519	0	Farmer	SFIS	8.33606557377049	0	0	0	(-2,6]	(-2,5]	(-2,5]	0	0	14.9643686249767	0	0	0	1	0	0	0	2.17475172148416
402	Baseline	Control	Female	19.9	117.5	7	1	7	0	4	3	0	7	13.27	38.2	0.3	7.26	209.5	19.6	0.6	112.9	51.7	Negative	Middle	-3.14603616133519	0	Farmer	SFIS	8.33606557377049	0	0	0	(-2,6]	(-2,5]	(-2,5]	0	0	14.4137618832051	0	0	0	0	1	0	0	-1.20397280432594
408	Baseline	Control	Male	25.3	135.4	7	1	7	0	0	2	0	0	13.17	12.5	0.29	4.95	193.8	16	0.6	125.7	45.2	Indeterminate	Middle	-2.14603616133519	2	Fisherman	SFIS	9.95355191256831	0	0-5	0-5	(-2,6]	(-2,5]	(-2,5]	1	2	13.8001304739608	0	1	0	0	1	1	0	-1.23787435600162
408	Midline	Control	Male	27.5	139.5	7	2	0	4	5	0	7	2	12.03	51.2	1e-04	3	360.6	11	0.68	55.9	24	Positive	Middle	-2.14603616133519	2	Fisherman	SFIS	9.95355191256831	1	0-5	0-5	(-2,6]	(-2,5]	(-2,5]	1	2	14.1313703575237	0	0	0	1	0	0	1	-9.21034037197618
420	Baseline	Control	Male	21.4	122.2	7	3	1	0	1	4	1	0	11.49	155.1	0.5	4.86	701.1	15.8	0.69	11	32.1	Positive	Highest	-3.14603616133519	0	Rickshaw/ Cart/ Van puller/Babytaxi driver/ Boatman	SFIS	10.3524590163934	1	0	0	(-6,-2]	(-6,-2]	(-2,5]	0	0	14.3308305720814	1	0	0	1	0	0	1	-0.693147180559945
420	Midline	Control	Male	24.9	126.9	7	7	3	1	0	2	0	0	11.42	158.3	0.4	2.3	610.4	18	0.68	216.1	12.5	Positive	Highest	-3.14603616133519	0	Rickshaw/ Cart/ Van puller/Babytaxi driver/ Boatman	SFIS	10.3524590163934	1	0	0	(-6,-2]	(-6,-2]	(-2,5]	0	0	15.4623714806804	1	0	1	0	0	0	1	-0.916290731874155
433	Midline	Control	Male	22.8	121.8	7	7	0	0	0	0	7	0	12.01	94	0.2	5.7	369.2	25.8	0.64	126.6	56.5	Positive	Lowest	-3.14603616133519	0	Skilled laborer	SFIS	7.21311475409836	1	0	0	(-2,6]	(-2,5]	(-2,5]	0	0	15.3688110202464	0	0	0	0	1	0	0	-1.6094379124341
433	Baseline	Control	Male	18.4	117.9	7	7	1	0	1	1	1	0	11.47	64.6	0.29	4.23	372.3	13.9	0.95	225.8	68.6	Positive	Lowest	-3.14603616133519	0	Skilled laborer	SFIS	7.21311475409836	1	0	0	(-2,6]	(-2,5]	(-2,5]	0	0	13.2370196274786	1	0	0	0	0	0	0	-1.23787435600162
434	Midline	Control	Male	22.3	124.8	7	2	1	3	0	2	1	0	12.22	51	1.9	3	596	20.9	0.78	251.8	52.9	Positive	Lowest	-3.14603616133519	0	Share cropper	SFIS	7.52185792349727	1	0	0	(-2,6]	(-2,5]	(-2,5]	0	0	14.317780243261	0	0	0	0	0	0	0	0.641853886172395
434	Baseline	Control	Male	20	119.5	7	3	0	0	0	0	0	2	12.74	78.9	13.6	4.9	583.3	14.4	0.72	208	72.4	Positive	Lowest	-3.14603616133519	0	Share cropper	SFIS	7.52185792349727	1	0	0	(-2,6]	(-2,5]	(-2,5]	0	0	14.0053570490713	0	0	0	0	0	0	0	2.61006979274201
447	Baseline	Control	Male	19.5	115.1	7	7	0	0	0	0	0	0	11.27	26.6	1	4.85	642.7	26.4	0.53	258.7	66.2	Positive	Highest	-3.14603616133519	0	Fisherman	SFIS	6.84153005464481	1	0	0	(-2,6]	(-2,5]	(-2,5]	0	0	14.7191917880497	1	0	0	0	1	0	0	0
447	Midline	Control	Male	21.6	119.6	7	5	4	2	0	0	0	0	12.22	25.7	0.4	4.4	578	19.2	0.65	288.8	59.8	Positive	Highest	-3.14603616133519	0	Fisherman	SFIS	6.84153005464481	1	0	0	(-2,6]	(-2,5]	(-2,5]	0	0	15.1005022315187	0	0	0	0	0	0	0	-0.916290731874155
452	Baseline	Control	Male	20.3	124.6	7	7	0	1	0	1	2	0	12.15	75.6	0.3	5.06	1103	14.7	0.82	134.6	75.1	Positive	Lowest	1.85396383866481	0	Petty businessman	MiFIS	7.48360655737705	1	0	0-5	(-2,6]	(-2,5]	(-2,5]	5	0	13.0755496239652	0	0	0	0	0	0	0	-1.20397280432594
454	Baseline	Control	Female	17	115.6	7	7	2	0	0	3	0	0	13.1	52.6	0.29	5.48	710.2	28	0.58	72	47.5	Positive	Lowest	1.85396383866481	8	Salaried worker	MiFIS	7.02459016393443	1	5+	0-5	(-2,6]	(-2,5]	(-2,5]	5	8	12.7213515163851	0	0	0	1	1	0	0	-1.23787435600162
454	Midline	Control	Female	20	121.5	7	7	0	0	0	0	0	1	10.28	71	1e-04	4.2	713.6	25.7	0.7	91.6	47.7	Positive	Lowest	1.85396383866481	8	Salaried worker	MiFIS	7.02459016393443	1	5+	0-5	(-2,6]	(-2,5]	(-2,5]	5	8	13.5480702467442	1	0	0	1	0	0	0	-9.21034037197618
455	Midline	Control	Male	21.2	127.6	7	0	0	2	1	4	0	0	10.73	38	0.5	2.5	655.5	36.5	0.55	27.9	37.5	Positive	Middle	-3.14603616133519	0	Agriculture day laborer	SFIS	8.21311475409836	1	0	0	(-2,6]	(-6,-2]	(-5,-2]	0	0	13.0207053782883	1	0	1	1	1	0	0	-0.693147180559945
455	Baseline	Control	Male	19.3	122.2	7	2	1	0	1	1	7	0	10.11	11	0.29	6.11	909.5	29.2	0.67	141	40.7	Positive	Middle	-3.14603616133519	0	Agriculture day laborer	SFIS	8.21311475409836	1	0	0	(-2,6]	(-6,-2]	(-5,-2]	0	0	12.9245341140734	1	1	0	0	0	0	0	-1.23787435600162
459	Baseline	Control	Female	20.5	125.5	7	1	2	0	0	2	7	0	12.27	66.4	4.3	9.11	376.3	14.8	0.71	96.2	39	Positive	Middle	-3.14603616133519	0	Salaried worker	SFIS	10.7377049180328	1	0	0	(-6,-2]	(-6,-2]	NA	0	0	13.0156664179934	0	0	0	1	0	0	0	1.45861502269952
459	Midline	Control	Female	23	132.4	7	7	5	6	2	7	2	0	12.38	23.4	0.6	9.9	524.2	27.3	0.7	80.7	33.5	Positive	Middle	-3.14603616133519	0	Salaried worker	SFIS	10.7377049180328	1	0	0	(-6,-2]	(-6,-2]	NA	0	0	13.1205447193801	0	0	0	1	0	0	1	-0.510825623765991
461	Baseline	Control	Female	20.6	121.5	7	5	0	0	0	0	7	0	12.01	39.2	0.29	5.29	196.7	32.1	0.68	9.1	30	Positive	Middle	-3.14603616133519	0	Salaried worker	MiFIS	9.34426229508197	1	0	0	(-2,6]	(-2,5]	(-2,5]	0	0	13.9545123541466	0	0	0	1	0	1	1	-1.23787435600162
461	Midline	Control	Female	24.1	128	7	3	2	5	0	1	0	0	12.91	65.8	0.6	7	344.4	40.8	0.98	38	36.4	Positive	Middle	-3.14603616133519	0	Salaried worker	MiFIS	9.34426229508197	1	0	0	(-2,6]	(-2,5]	(-2,5]	0	0	14.70947265625	0	0	0	1	0	0	1	-0.510825623765991
465	Baseline	Control	Female	20.1	121	7	5	2	0	0	1	0	0	12.94	49.7	0.29	8.36	327.4	26.7	0.81	14.6	25.8	Positive	Second	-3.14603616133519	0	Farmer	FS	8	1	0	0	(-2,6]	(-2,5]	(-2,5]	0	0	13.7285704528379	0	0	0	1	0	0	1	-1.23787435600162
465	Midline	Control	Female	22.9	128.7	7	4	1	3	0	2	0	0	12.88	43.8	0.4	6.4	376.1	34	0.71	77.3	32.1	Positive	Second	-3.14603616133519	0	Farmer	FS	8	1	0	0	(-2,6]	(-2,5]	(-2,5]	0	0	13.8254217508297	0	0	0	1	0	0	1	-0.916290731874155
475	Midline	Control	Male	18.5	111.9	7	0	1	4	0	1	0	0	12.48	44.9	1.4	7.2	394.4	23.2	0.73	40.8	34.5	Positive	Highest	-3.14603616133519	5	Agriculture day laborer	SFIS	8.07650273224044	1	0-5	0	(-6,-2]	(-6,-2]	(-2,5]	0	5	14.7744579171528	0	0	0	1	0	0	1	0.336472236621213
475	Baseline	Control	Male	15.7	105.3	7	3	2	1	2	3	2	1	12.87	37.1	0.29	6.55	360.1	19.7	0.68	20.2	28.7	Positive	Highest	-3.14603616133519	5	Agriculture day laborer	SFIS	8.07650273224044	1	0-5	0	(-6,-2]	(-6,-2]	(-2,5]	0	5	14.1593367297704	0	0	0	1	0	0	1	-1.23787435600162
477	Baseline	Control	Female	18.5	119	7	7	0	0	7	1	7	2	11.37	67	0.29	10.78	478.6	29	0.84	23.5	23.5	Negative	Fourth	-3.14603616133519	0	Farmer	MiFIS	9.75136612021858	0	0	0	(-6,-2]	(-6,-2]	(-2,5]	0	0	13.0640491490714	1	0	0	1	0	0	1	-1.23787435600162
477	Midline	Control	Female	21	128.3	7	0	2	3	1	1	0	0	12.42	57.4	0.6	6.5	460.9	38.5	0.7	71.8	19.2	Negative	Fourth	-3.14603616133519	0	Farmer	MiFIS	9.75136612021858	0	0	0	(-6,-2]	(-6,-2]	(-2,5]	0	0	12.7575118963798	0	0	0	1	0	0	1	-0.510825623765991
484	Midline	Control	Male	18.9	117.5	7	2	2	3	2	4	2	0	11.62	45.6	0.3	4.2	630.2	34	0.76	27.6	35.3	Negative	Highest	0.853963838664812	5	Farmer	FS	7.62021857923497	0	0-5	0-5	(-6,-2]	(-6,-2]	(-2,5]	4	5	13.689452240833	0	0	0	1	0	0	1	-1.20397280432594
484	Baseline	Control	Male	17.2	112.2	7	7	2	0	2	3	0	0	11.56	27.2	0.29	7.1	721.6	19.8	0.7	39.6	62.1	Negative	Highest	0.853963838664812	5	Farmer	FS	7.62021857923497	0	0-5	0-5	(-6,-2]	(-6,-2]	(-2,5]	4	5	13.6628950721433	0	0	0	1	0	0	0	-1.23787435600162
487	Baseline	Control	Female	14.4	111.1	7	5	2	1	2	1	3	6	11.78	69.6	0.3	4.86	829	26.1	0.58	23.3	47.5	Indeterminate	Lowest	-3.14603616133519	0	Share cropper	FS	8.15300546448087	0	0	0	(-6,-2]	(-6,-2]	(-5,-2]	0	0	11.6663331499667	0	0	0	1	1	0	0	-1.20397280432594
487	Midline	Control	Female	16.1	115.3	7	3	1	3	0	0	2	0	12.16	67.4	0.4	7.3	863.8	25.7	0.8	83.5	38.7	Positive	Lowest	-3.14603616133519	0	Share cropper	FS	8.15300546448087	1	0	0	(-6,-2]	(-6,-2]	(-5,-2]	0	0	12.1106446548805	0	0	0	1	0	0	0	-0.916290731874155
491	Midline	Control	Male	23.4	129.5	7	2	0	3	0	1	4	0	13.51	230.1	0.8	3.6	253	24.3	0.73	66.6	45.9	Negative	Highest	-3.14603616133519	0	Agriculture day laborer	SFIS	9.19672131147541	0	0	0	(-2,6]	(-2,5]	(-2,5]	0	0	13.9532803625468	0	0	0	1	0	0	0	-0.22314355131421
491	Baseline	Control	Male	21.8	125.9	7	2	1	0	0	2	0	0	12.78	83.9	0.5	4.95	328.4	18.9	0.65	35.2	40.5	Negative	Highest	-3.14603616133519	0	Agriculture day laborer	SFIS	9.19672131147541	0	0	0	(-2,6]	(-2,5]	(-2,5]	0	0	13.7532403706814	0	0	0	1	0	0	0	-0.693147180559945
497	Midline	Control	Male	26.5	129	7	3	0	3	0	2	0	0	12.08	91	0.4	3.6	517.6	24.7	0.85	21.3	39.9	Negative	Highest	-3.14603616133519	0	Agriculture day laborer	MiFIS	7.9344262295082	0	0	0	(-2,6]	(-2,5]	(-2,5]	0	0	15.9245237666006	0	0	0	1	0	0	0	-0.916290731874155
497	Baseline	Control	Male	22.3	122.6	7	3	0	0	0	0	0	1	12.91	99.3	0.29	3.58	376.5	21.9	0.55	26.1	31.8	Positive	Highest	-3.14603616133519	0	Agriculture day laborer	MiFIS	7.9344262295082	1	0	0	(-2,6]	(-2,5]	(-2,5]	0	0	14.8362424787569	0	0	0	1	1	0	1	-1.23787435600162
503	Baseline	Control	Female	22.7	123.3	7	4	2	0	0	1	0	0	13.46	12.4	0.3	5.89	380	30.7	0.58	13	50.9	Positive	Highest	0.853963838664812	0	Farmer	SFIS	9.8879781420765	1	0	0-5	(-6,-2]	(-2,5]	(-2,5]	4	0	14.9313716010574	0	1	0	1	1	0	0	-1.20397280432594
503	Midline	Control	Female	26.3	127.1	7	7	0	5	0	0	0	0	12.44	90.7	0.3	3.8	759.2	33	0.75	93.1	36.4	Negative	Highest	0.853963838664812	0	Farmer	SFIS	9.8879781420765	0	0	0-5	(-6,-2]	(-2,5]	(-2,5]	4	0	16.280384118021	0	0	0	1	0	0	1	-1.20397280432594
507	Midline	Intervention	Female	25.5	134	7	2	2	1	0	2	1	0	12.55	34.4	0.4	13.3	348.4	23.5	0.82	73.2	51.6	Positive	Highest	-3.14603616133519	0	Skilled laborer	SFIS	7.29781420765027	1	0	0	(-2,6]	(-2,5]	(-2,5]	0	0	14.2013811539318	0	0	0	1	0	0	0	-0.916290731874155
507	Baseline	Intervention	Female	23.4	127.9	7	4	2	0	0	2	0	7	11.72	17.2	0.29	7.25	347.7	26.1	0.69	77.3	54.5	Positive	Highest	-3.14603616133519	0	Skilled laborer	SFIS	7.29781420765027	1	0	0	(-2,6]	(-2,5]	(-2,5]	0	0	14.3045687203096	0	0	0	1	0	0	0	-1.23787435600162
509	Midline	Intervention	Female	30.2	139.3	7	4	3	3	1	3	1	0	13.64	122.3	0.1	19.6	316.6	44.5	0.82	44.4	38.5	Negative	Highest	-3.14603616133519	0	Skilled laborer	SFIS	8.69398907103825	0	0	0	(-2,6]	(-2,5]	(-2,5]	0	0	15.5634082627268	0	0	0	1	0	0	0	-2.30258509299405
509	Baseline	Intervention	Female	27	130	7	0	2	0	0	0	0	0	13.51	71.8	0.29	11.21	359.8	41.5	0.62	103.8	66.6	Negative	Highest	-3.14603616133519	0	Skilled laborer	SFIS	8.69398907103825	0	0	0	(-2,6]	(-2,5]	(-2,5]	0	0	15.9763313609467	0	0	0	0	1	0	0	-1.23787435600162
513	Baseline	Intervention	Male	24.4	131.7	7	3	7	1	3	3	1	4	13.39	36.6	0.3	14.92	603	22.2	0.65	105	64.5	Negative	Highest	-3.14603616133519	1	Petty businessman	SFIS	8.61748633879781	0	0-5	0	(-2,6]	(-2,5]	(-2,5]	0	1	14.0675438126157	0	0	0	0	0	0	0	-1.20397280432594
513	Midline	Intervention	Male	27	137.6	7	4	4	0	0	1	0	0	12.97	96.2	0.3	11.3	402.4	30.4	0.73	14.2	48.8	Negative	Highest	-3.14603616133519	1	Petty businessman	SFIS	8.61748633879781	0	0-5	0	(-2,6]	(-2,5]	(-2,5]	0	1	14.260242022715	0	0	0	1	0	0	0	-1.20397280432594
516	Baseline	Intervention	Female	24.4	127.5	7	2	3	0	0	3	0	0	12.44	56	0.29	7.81	344.6	28.2	0.6	97.1	77.7	Positive	Highest	-3.14603616133519	0	Unskilled laborer	SFIS	7.69398907103825	1	0	0	(-2,6]	(-2,5]	(-2,5]	0	0	15.0096116878124	0	0	0	1	1	0	0	-1.23787435600162
516	Midline	Intervention	Female	31	136	7	7	0	3	0	3	3	0	12.32	75.7	0.3	9.3	271.4	37.8	0.69	105	90.6	Positive	Highest	-3.14603616133519	0	Unskilled laborer	SFIS	7.69398907103825	1	0	0	(-2,6]	(-2,5]	(-2,5]	0	0	16.7603806228374	0	0	0	0	0	0	0	-1.20397280432594
521	Baseline	Intervention	Female	24.9	127.3	7	2	0	0	0	5	0	0	13.11	42	0.3	10.43	476.2	18.1	0.65	152	46.2	Positive	Highest	1.85396383866481	5	Unskilled laborer	SFIS	8.76229508196721	1	0-5	0-5	(-2,6]	(-2,5]	(-2,5]	5	5	15.3653529187074	0	0	0	0	0	0	0	-1.20397280432594
521	Midline	Intervention	Female	27.1	132.1	7	3	2	1	0	2	3	0	13.39	65	0.7	10.5	452.2	24.3	0.82	107.1	33.8	Positive	Highest	1.85396383866481	5	Unskilled laborer	SFIS	8.76229508196721	1	0-5	0-5	(-2,6]	(-2,5]	(-2,5]	5	5	15.5297210781867	0	0	0	0	0	0	1	-0.356674943938732
522	Baseline	Intervention	Female	14.8	113.8	7	3	3	0	0	4	3	0	12.29	53.4	0.29	17.59	432.1	29.2	0.74	118.6	44.7	Positive	Second	0.853963838664812	9	Unskilled laborer	MiFIS	8.57923497267759	1	5+	0-5	(-6,-2]	(-6,-2]	(-5,-2]	4	9	11.4281831350904	0	0	0	0	0	0	0	-1.23787435600162
522	Midline	Intervention	Female	17	119.6	7	2	5	1	1	4	2	0	13.6	70.6	0.4	10.2	412.3	27.2	0.81	46	50.6	Positive	Second	0.853963838664812	9	Unskilled laborer	MiFIS	8.57923497267759	1	5+	0-5	(-6,-2]	(-6,-2]	(-5,-2]	4	9	11.8846545340656	0	0	0	1	0	0	0	-0.916290731874155
525	Baseline	Intervention	Male	18.2	118	7	1	3	0	0	0	0	0	12.62	60.3	0.3	20	586.5	33.9	0.67	92.9	110.9	Positive	Fourth	0.853963838664812	7	Skilled laborer	SFIS	8.9672131147541	1	5+	0-5	(-6,-2]	(-6,-2]	(-2,5]	4	7	13.0709566216604	0	0	0	1	0	0	0	-1.20397280432594
525	Midline	Intervention	Male	20.2	122.8	7	7	2	0	0	2	0	0	13.02	66.6	0.4	10.1	507.5	32.4	0.72	63.9	57.7	Positive	Fourth	0.853963838664812	7	Skilled laborer	SFIS	8.9672131147541	1	5+	0-5	(-6,-2]	(-6,-2]	(-2,5]	4	7	13.3953675901071	0	0	0	1	0	0	0	-0.916290731874155
529	Midline	Intervention	Female	23.2	126.1	7	3	2	4	0	0	5	0	11.83	103.1	0.9	10.3	437.4	29.4	0.72	19.5	65.4	Positive	Fourth	0.853963838664812	4	Farmer	SFIS	7.37158469945355	1	0-5	0-5	(-2,6]	(-2,5]	(-2,5]	4	4	14.5900846539351	0	0	0	1	0	0	0	-0.105360515657826
529	Baseline	Intervention	Female	19.9	120.6	7	0	2	0	0	4	0	0	11.59	50.5	0.9	11.04	526.3	21.9	0.68	122.6	60.6	Positive	Fourth	0.853963838664812	4	Farmer	SFIS	7.37158469945355	1	0-5	0-5	(-2,6]	(-2,5]	(-2,5]	4	4	13.6822795915393	0	0	0	0	0	0	0	-0.105360515657826
533	Midline	Intervention	Female	20.9	119.5	7	1	2	0	0	2	0	0	13.31	53.4	0.5	11.4	515.5	27.5	0.97	36.4	65.3	Negative	Fourth	-3.14603616133519	8	Unskilled laborer	SFIS	8.79508196721311	0	5+	0	(-6,-2]	(-6,-2]	(-2,5]	0	8	14.6355981162795	0	0	0	1	0	0	0	-0.693147180559945
533	Baseline	Intervention	Female	18.6	114.4	7	1	6	0	2	4	0	0	12.74	49.2	0.29	15.21	343.6	31.2	0.66	147.6	58.5	Negative	Fourth	-3.14603616133519	8	Unskilled laborer	SFIS	8.79508196721311	0	5+	0	(-6,-2]	(-6,-2]	(-2,5]	0	8	14.2121864149836	0	0	0	0	0	0	0	-1.23787435600162
536	Midline	Intervention	Male	20.9	122.2	7	2	0	0	0	5	0	0	12.59	35	0.3	7.1	448.1	23	0.66	39.3	37.1	Positive	Middle	-3.14603616133519	0	Skilled laborer	SFIS	8	1	0	0	(-2,6]	(-6,-2]	(-2,5]	0	0	13.9959980820795	0	0	0	1	0	0	0	-1.20397280432594
536	Baseline	Intervention	Male	18.7	117.1	7	2	3	0	0	3	0	0	12.89	32.1	0.3	12.61	579.3	22.4	0.63	140	35.5	Positive	Middle	-3.14603616133519	0	Skilled laborer	SFIS	8	1	0	0	(-2,6]	(-6,-2]	(-2,5]	0	0	13.6372818490696	0	0	0	0	1	0	1	-1.20397280432594
538	Midline	Intervention	Female	29	133.3	7	3	1	1	2	1	2	0	12.93	45	0.3	8.5	579.7	29.2	0.77	162.2	32.6	Negative	Lowest	6.85396383866481	12	Skilled laborer	MiFIS	9.47814207650273	0	5+	5+	(-2,6]	(-2,5]	(-2,5]	10	12	16.3206593096136	0	0	0	0	0	0	1	-1.20397280432594
538	Baseline	Intervention	Female	24.6	127.5	1	1	2	4	6	3	0	0	12.91	85.6	0.4	9.19	832.6	24.5	0.67	135.8	36.4	Negative	Lowest	6.85396383866481	12	Skilled laborer	MiFIS	9.47814207650273	0	5+	5+	(-2,6]	(-2,5]	(-2,5]	10	12	15.1326412918108	0	0	0	0	0	0	1	-0.916290731874155
543	Midline	Intervention	Male	26.4	124.7	7	0	3	4	1	1	0	3	12.56	57	0.9	9.2	542.1	35.2	0.77	242.6	22.6	Positive	Second	1.85396383866481	8	Businessman	FS	7.65573770491803	1	5+	0-5	(-2,6]	(-2,5]	(-2,5]	5	8	16.9773936999722	0	0	0	0	0	0	1	-0.105360515657826
543	Baseline	Intervention	Male	22.5	117.5	7	0	4	3	2	0	3	0	12.25	110.7	0.29	9.84	530	28.7	0.67	245.6	29.9	Positive	Second	1.85396383866481	8	Businessman	FS	7.65573770491803	1	5+	0-5	(-2,6]	(-2,5]	(-2,5]	5	8	16.2969669533726	0	0	0	0	0	0	1	-1.23787435600162
545	Baseline	Intervention	Female	25.1	135.5	7	2	7	0	3	0	0	0	12.81	100.5	0.29	14.3	418.7	27.8	0.52	77.1	32.8	Negative	Lowest	2.85396383866481	7	Skilled laborer	MiFIS	6.92349726775956	0	5+	5+	(-2,6]	(-2,5]	(-2,5]	6	7	13.6708378153892	0	0	0	1	1	0	1	-1.23787435600162
545	Midline	Intervention	Female	29.4	144.5	7	3	2	0	0	3	4	3	12.62	110.4	0.4	18.8	440.7	33.2	0.66	138.3	35.6	Negative	Lowest	2.85396383866481	7	Skilled laborer	MiFIS	6.92349726775956	0	5+	5+	(-2,6]	(-2,5]	(-2,5]	6	7	14.0802911842531	0	0	0	0	0	0	1	-0.916290731874155
547	Midline	Intervention	Male	24.5	130.9	7	2	3	7	1	5	1	0	12.42	183.2	1.5	10.4	416.9	22.1	0.83	138.6	37.7	Positive	Lowest	1.85396383866481	10	Salaried worker	SFIS	8.30054644808743	1	5+	0-5	(-2,6]	(-2,5]	(-2,5]	5	10	14.2983785638709	0	0	0	0	0	0	0	0.405465108108164
547	Baseline	Intervention	Male	21.8	123	7	2	1	5	6	2	1	0	12.79	96.4	0.29	10.34	372.7	27.4	0.76	174.8	11.1	Positive	Lowest	1.85396383866481	10	Salaried worker	SFIS	8.30054644808743	1	5+	0-5	(-2,6]	(-2,5]	(-2,5]	5	10	14.4094123868068	0	0	0	0	0	0	1	-1.23787435600162
553	Baseline	Intervention	Male	22	122.8	7	4	0	3	0	4	0	7	12.99	36.7	0.29	12.47	433.2	21.2	0.68	77.7	33.6	Positive	Second	-3.14603616133519	3	Share cropper	FS	7.66666666666667	1	0-5	0	(-2,6]	(-2,5]	(-2,5]	0	3	14.5890142070473	0	0	0	1	0	0	1	-1.23787435600162
553	Midline	Intervention	Male	25.4	129.7	7	1	2	6	1	1	2	0	12.46	71.6	0.3	11.5	308.2	26.3	0.62	37.4	30	Positive	Second	-3.14603616133519	3	Share cropper	FS	7.66666666666667	1	0-5	0	(-2,6]	(-2,5]	(-2,5]	0	3	15.0991939764916	0	0	0	1	1	0	1	-1.20397280432594
556	Midline	Intervention	Female	27	131.3	7	0	1	2	0	1	3	0	10.96	77.4	0.3	12.6	627.8	25.1	0.66	333.1	63.8	Positive	Second	0.853963838664812	0	Agriculture day laborer	MiFIS	8.03005464480874	1	0	0-5	(-2,6]	(-2,5]	(-2,5]	4	0	15.661534517152	1	0	0	0	0	0	0	-1.20397280432594
556	Baseline	Intervention	Female	23.6	125	7	2	1	0	0	2	0	0	13.62	10.6	0.7	12.95	560.3	22	0.65	237.1	30.9	Positive	Second	0.853963838664812	0	Agriculture day laborer	MiFIS	8.03005464480874	1	0	0-5	(-2,6]	(-2,5]	(-2,5]	4	0	15.104	0	1	0	0	0	0	1	-0.356674943938732
567	Baseline	Intervention	Female	22.6	124.2	7	3	5	2	5	2	3	7	13.6	41.6	0.29	8.13	443.1	27.7	0.67	63.8	59.3	Positive	Second	1.85396383866481	8	Salaried worker	SFIS	10.0300546448087	1	5+	0-5	(-6,-2]	(-2,5]	NA	5	8	14.6509318251949	0	0	0	1	0	0	0	-1.23787435600162
567	Midline	Intervention	Female	26.8	133.5	7	4	7	2	3	1	2	7	13.64	43.2	0.2	7.3	395.4	30.4	0.64	72.5	27.9	Positive	Second	1.85396383866481	8	Salaried worker	SFIS	10.0300546448087	1	5+	0-5	(-6,-2]	(-2,5]	NA	5	8	15.0373830464728	0	0	0	1	1	0	1	-1.6094379124341
569	Midline	Intervention	Male	27.3	140	7	2	3	2	0	2	0	0	14.16	81.8	0.1	9.6	397.2	24.7	0.97	12.9	75.9	Positive	Fourth	0.853963838664812	4	Skilled laborer	MiFIS	9.52459016393443	1	0-5	0-5	(-2,6]	(-2,5]	(-2,5]	4	4	13.9285714285714	0	0	0	1	0	0	0	-2.30258509299405
569	Baseline	Intervention	Male	24.6	133	7	3	5	1	0	0	0	0	14.88	46.6	0.29	7.04	428.6	20.8	0.87	142.9	70.9	Positive	Fourth	0.853963838664812	4	Skilled laborer	MiFIS	9.52459016393443	1	0-5	0-5	(-2,6]	(-2,5]	(-2,5]	4	4	13.9069478206795	0	0	0	0	0	0	0	-1.23787435600162
571	Midline	Intervention	Male	30.3	138.4	7	5	0	7	3	5	0	0	11.15	51.7	1e-04	5.6	202.3	36.9	0.62	187.8	56.4	Positive	Second	1.85396383866481	5	Share cropper	FS	8.20491803278689	1	0-5	0-5	(-2,6]	(-2,5]	(-2,5]	5	5	15.81868756056	1	0	0	0	1	0	0	-9.21034037197618
571	Baseline	Intervention	Male	27.4	133.9	7	2	3	0	1	2	0	0	11.5	57	0.4	6.76	327.5	24.9	0.68	743.8	62.3	Positive	Second	1.85396383866481	5	Share cropper	FS	8.20491803278689	1	0-5	0-5	(-2,6]	(-2,5]	(-2,5]	5	5	15.2823242072573	0	0	0	0	0	0	0	-0.916290731874155
573	Baseline	Intervention	Female	27.9	135.6	7	2	2	0	3	7	0	1	11.31	31.4	0.29	7.63	687	17.7	0.78	135.2	33.1	Negative	Fourth	-2.14603616133519	1	Share cropper	MiFIS	9.22131147540984	0	0-5	0-5	(-2,6]	(-2,5]	(-2,5]	1	1	15.1734669903673	1	0	0	0	0	0	1	-1.23787435600162
573	Midline	Intervention	Female	33.4	144.8	7	3	2	7	1	3	0	1	12.42	84.3	0.8	12.6	834.5	21.4	0.78	464.4	16.1	Negative	Fourth	-2.14603616133519	1	Share cropper	MiFIS	9.22131147540984	0	0-5	0-5	(-2,6]	(-2,5]	(-2,5]	1	1	15.9297640487165	0	0	0	0	0	0	1	-0.22314355131421
575	Midline	Intervention	Female	19.3	123	7	2	7	3	1	2	0	0	11.64	76.4	0.1	9.4	676.6	22.1	0.65	191.5	37.7	Positive	Middle	0.853963838664812	5	Salaried worker	SFIS	8.36338797814208	1	0-5	0-5	(-2,6]	(-6,-2]	(-5,-2]	4	5	12.7569568378611	0	0	0	0	0	0	0	-2.30258509299405
575	Baseline	Intervention	Female	16.6	117.5	7	4	2	1	0	0	2	0	12.73	24.6	0.29	10	565.2	22.9	0.72	54.4	36.8	Positive	Middle	0.853963838664812	5	Salaried worker	SFIS	8.36338797814208	1	0-5	0-5	(-2,6]	(-6,-2]	(-5,-2]	4	5	12.0235400633771	0	0	0	1	0	0	1	-1.23787435600162
583	Baseline	Intervention	Female	22.4	131	7	7	2	1	1	3	1	5	12.95	32.8	0.29	5.36	571.5	45.6	0.79	62.5	52.7	Positive	Second	1.85396383866481	5	Skilled laborer	FS	8.13387978142076	1	0-5	0-5	(-2,6]	(-2,5]	(-2,5]	5	5	13.0528523978789	0	0	0	1	0	0	0	-1.23787435600162
583	Midline	Intervention	Female	25.2	137	7	7	2	7	0	1	2	0	12.6	41.8	0.1	12.4	584.7	30.9	0.69	74	37.3	Positive	Second	1.85396383866481	5	Skilled laborer	FS	8.13387978142076	1	0-5	0-5	(-2,6]	(-2,5]	(-2,5]	5	5	13.4263945868187	0	0	0	1	0	0	0	-2.30258509299405
584	Midline	Intervention	Male	21.5	120.7	7	2	0	0	0	2	0	0	11.86	67.3	0.1	9.4	559.7	29.2	0.69	225.3	37.4	Positive	Lowest	3.85396383866481	3	Businessman	MiFIS	6.83879781420765	1	0-5	5+	(-2,6]	(-2,5]	(-2,5]	7	3	14.7578781328744	0	0	0	0	0	0	0	-2.30258509299405
584	Baseline	Intervention	Male	18.1	114.2	7	3	5	0	0	3	0	0	11.41	60.4	0.29	10.84	680.8	22.4	0.57	104.8	38.7	Positive	Lowest	3.85396383866481	3	Businessman	MiFIS	6.83879781420765	1	0-5	5+	(-2,6]	(-2,5]	(-2,5]	7	3	13.8786226272156	1	0	0	0	1	0	0	-1.23787435600162
586	Midline	Intervention	Female	21.8	127.5	7	5	3	6	0	2	0	0	12.38	29.2	1e-04	9.1	413	30	0.79	158.9	55.2	Indeterminate	Middle	-3.14603616133519	0	Agriculture day laborer	SFIS	10.224043715847	0	0	0	(-6,-2]	(-6,-2]	NA	0	0	13.4102268358324	0	0	0	0	0	0	0	-9.21034037197618
586	Baseline	Intervention	Female	19.7	122	7	1	5	0	0	4	0	0	12.37	23.3	0.29	6.24	494	20.4	0.68	56.9	38.7	Indeterminate	Middle	-3.14603616133519	0	Agriculture day laborer	SFIS	10.224043715847	0	0	0	(-6,-2]	(-6,-2]	NA	0	0	13.235689330825	0	0	0	1	0	0	0	-1.23787435600162
588	Midline	Intervention	Male	34.3	142.9	7	2	2	2	0	0	0	0	13.48	34.9	0.1	9.7	237.6	29	0.74	192.4	64.8	Positive	Fourth	-3.14603616133519	10	Others	MiFIS	11.0327868852459	1	5+	0	(-2,6]	(-2,5]	(-2,5]	0	10	16.7969203360755	0	0	0	0	0	0	0	-2.30258509299405
588	Baseline	Intervention	Male	24.7	134.2	7	0	2	0	0	5	0	0	12.55	23.3	0.3	6.03	324.1	22.9	0.7	32.4	64.6	Positive	Fourth	-3.14603616133519	10	Others	MiFIS	11.0327868852459	1	5+	0	(-2,6]	(-2,5]	(-2,5]	0	10	13.7148771435742	0	0	0	1	0	0	0	-1.20397280432594
589	Baseline	Intervention	Male	19.3	115	7	5	2	3	2	1	1	0	12.96	48.8	0.29	6.3	576.2	21.7	0.57	57.1	45.9	Positive	Second	-0.146036161335188	3	Rickshaw/ Cart/ Van puller/Babytaxi driver/ Boatman	MiFIS	9.04644808743169	1	0-5	0-5	(-6,-2]	(-6,-2]	(-2,5]	3	3	14.593572778828	0	0	0	1	1	0	0	-1.23787435600162
589	Midline	Intervention	Male	21.6	121.2	7	5	2	7	2	1	2	0	12.48	53.9	0.7	5.3	383.4	26	0.55	177.5	48	Positive	Second	-0.146036161335188	3	Rickshaw/ Cart/ Van puller/Babytaxi driver/ Boatman	MiFIS	9.04644808743169	1	0-5	0-5	(-6,-2]	(-6,-2]	(-2,5]	3	3	14.7044407411038	0	0	0	0	1	0	0	-0.356674943938732
590	Baseline	Intervention	Female	23	127.6	7	5	2	2	5	4	2	7	12.57	92.5	2.1	5.99	528.1	14.9	0.71	16.6	61.7	Positive	Second	1.85396383866481	5	Share cropper	MiFIS	8.93715846994536	1	0-5	0-5	(-2,6]	(-2,5]	(-2,5]	5	5	14.1262369670109	0	0	0	1	0	0	0	0.741937344729377
590	Midline	Intervention	Male	26.2	133.9	7	4	2	5	0	3	0	1	12.61	45.3	0.6	11.1	519.2	25.9	0.73	19.1	21.1	Positive	Second	1.85396383866481	5	Share cropper	MiFIS	8.93715846994536	1	0-5	0-5	(-2,6]	(-2,5]	(-2,5]	5	5	14.6130253368665	0	0	0	1	0	0	1	-0.510825623765991
592	Baseline	Intervention	Male	24.1	130.9	7	3	7	0	2	4	5	2	12.59	45.9	0.29	7.14	523.8	18.2	0.58	81.3	84.4	Positive	Middle	-3.14603616133519	0	Rickshaw/ Cart/ Van puller/Babytaxi driver/ Boatman	SFIS	11.8032786885246	1	0	0	(-6,-2]	(-6,-2]	NA	0	0	14.0649356485424	0	0	0	1	1	0	0	-1.23787435600162
592	Midline	Intervention	Male	26.7	135.8	7	7	2	3	0	0	2	0	12.63	51.8	1e-04	7	414.5	23.4	0.61	52.8	75.9	Positive	Middle	-3.14603616133519	0	Rickshaw/ Cart/ Van puller/Babytaxi driver/ Boatman	SFIS	11.8032786885246	1	0	0	(-6,-2]	(-6,-2]	NA	0	0	14.4781049841554	0	0	0	1	1	0	0	-9.21034037197618
594	Baseline	Intervention	Male	18.8	117.1	7	2	4	0	0	0	0	0	12.57	38.7	0.29	8.42	655.3	23.4	0.55	143.6	52.1	Positive	Second	1.85396383866481	5	Salaried worker	MiFIS	6.83333333333333	1	0-5	0-5	(-2,6]	(-2,5]	(-2,5]	5	5	13.7102084899737	0	0	0	0	1	0	0	-1.23787435600162
594	Midline	Intervention	Male	20.6	121.6	7	7	1	5	0	0	0	0	13.13	44.2	0.2	10.2	654.3	22.2	0.55	186.1	38.4	Positive	Second	1.85396383866481	5	Salaried worker	MiFIS	6.83333333333333	1	0-5	0-5	(-2,6]	(-2,5]	(-2,5]	5	5	13.9315702908587	0	0	0	0	1	0	0	-1.6094379124341
601	Baseline	Intervention	Female	19.7	124.5	7	5	1	1	0	0	1	0	12.71	31.7	0.29	5.61	449.2	24.9	0.78	142	43.8	Negative	Second	-3.14603616133519	7	Agriculture day laborer	SFIS	9.90163934426229	0	5+	0	(-2,6]	(-6,-2]	(-2,5]	0	7	12.7094724278641	0	0	0	0	0	0	0	-1.23787435600162
601	Midline	Intervention	Female	24.4	136.1	7	3	5	4	0	0	0	3	12.93	82.9	2.6	13.7	355.2	29.1	0.73	NA	44	Negative	Second	-3.14603616133519	7	Agriculture day laborer	SFIS	9.90163934426229	0	5+	0	(-2,6]	(-6,-2]	(-2,5]	0	7	13.1726628375967	0	0	0	NA	0	0	0	0.955511445027436
606	Baseline	Intervention	Female	25.2	122.6	7	2	2	0	2	4	0	0	13.56	44.3	0.4	4.77	512.8	25.4	0.69	7.8	27.9	Positive	Fourth	-3.14603616133519	0	Rickshaw/ Cart/ Van puller/Babytaxi driver/ Boatman	SFIS	10.1967213114754	1	0	0	(-6,-2]	(-2,5]	NA	0	0	16.7656193033486	0	0	0	1	0	0	1	-0.916290731874155
606	Midline	Intervention	Female	30.2	131.2	7	4	2	3	0	2	0	0	12.86	69.2	7.8	9.5	376.4	21.5	0.8	20	35.1	Positive	Fourth	-3.14603616133519	0	Rickshaw/ Cart/ Van puller/Babytaxi driver/ Boatman	SFIS	10.1967213114754	1	0	0	(-6,-2]	(-2,5]	NA	0	0	17.5444303985723	0	0	0	1	0	0	1	2.05412373369555
610	Midline	Intervention	Male	26.4	135.9	7	4	4	3	2	3	4	1	12.5	91	4.4	12.1	385	23.3	0.85	33.5	47.3	Positive	Highest	-3.14603616133519	2	Rickshaw/ Cart/ Van puller/Babytaxi driver/ Boatman	SFIS	8.65573770491803	1	0-5	0	(-2,6]	(-2,5]	(-2,5]	0	2	14.294369805093	0	0	0	1	0	0	0	1.48160454092422
610	Baseline	Intervention	Male	23.4	130.4	7	3	2	0	1	6	2	0	11.72	52.1	0.29	4.23	474.3	25.6	0.62	20	47.9	Positive	Highest	-3.14603616133519	2	Rickshaw/ Cart/ Van puller/Babytaxi driver/ Boatman	SFIS	8.65573770491803	1	0-5	0	(-2,6]	(-2,5]	(-2,5]	0	2	13.7613384018969	0	0	0	1	1	0	0	-1.23787435600162
611	Midline	Intervention	Female	37.6	137.4	7	2	1	0	0	2	0	0	13.47	76.9	0.2	9.3	357.8	34.4	0.87	65.2	7.3	Positive	Highest	-3.14603616133519	0	Share cropper	SFIS	10.4125683060109	1	0	0	(-2,6]	(-2,5]	NA	0	0	19.9165623165928	0	0	0	1	0	0	1	-1.6094379124341
611	Baseline	Intervention	Female	29.6	138.8	7	1	0	0	1	6	2	0	13.24	39.7	0.29	4.65	280.5	31.5	0.75	59.2	33.1	Positive	Highest	-3.14603616133519	0	Share cropper	SFIS	10.4125683060109	1	0	0	(-2,6]	(-2,5]	NA	0	0	15.3643000107965	0	0	0	1	0	0	1	-1.23787435600162
613	Baseline	Intervention	Male	26.3	136.3	7	3	2	0	1	6	2	0	13.55	39.4	0.29	9.01	397.1	12.4	0.72	7.3	67.4	Positive	Second	-3.14603616133519	3	Petty businessman	SFIS	10.6174863387978	1	0-5	0	(-2,6]	(-2,5]	(-2,5]	0	3	14.1567654536167	0	0	0	1	0	0	0	-1.23787435600162
613	Midline	Intervention	Male	29.3	142.1	7	5	2	0	1	0	0	1	13.8	64.4	0.2	11.8	423	13.9	0.6	46.6	69	Positive	Second	-3.14603616133519	3	Petty businessman	SFIS	10.6174863387978	1	0-5	0	(-2,6]	(-2,5]	(-2,5]	0	3	14.5104026711027	0	0	0	1	1	0	0	-1.6094379124341
615	Midline	Intervention	Male	26.1	132.2	7	3	0	0	1	2	1	1	12.15	50.2	0.2	8.7	554.5	34.4	0.66	81.8	47.1	Positive	Lowest	7.85396383866481	11	Businessman	MiFIS	7.68579234972678	1	5+	5+	(-2,6]	(-2,5]	(-2,5]	11	11	14.934049862561	0	0	0	1	0	0	0	-1.6094379124341
615	Baseline	Intervention	Male	22.5	123.8	7	4	5	2	2	5	3	0	12.26	27.7	0.29	8.23	402.9	34.4	0.87	94.8	47.7	Positive	Lowest	7.85396383866481	11	Businessman	MiFIS	7.68579234972678	1	5+	5+	(-2,6]	(-2,5]	(-2,5]	11	11	14.6805128914477	0	0	0	1	0	0	0	-1.23787435600162
619	Baseline	Intervention	Male	29	138.8	7	1	2	0	0	3	2	0	11.29	14.7	0.29	5.05	570.6	27.3	0.7	31.1	50.4	Positive	Highest	-3.14603616133519	0	Petty businessman	SFIS	9.44262295081967	1	0	0	(-2,6]	(-2,5]	(-2,5]	0	0	15.0528614970642	1	1	0	1	0	0	0	-1.23787435600162
619	Midline	Intervention	Male	36	150.2	7	7	0	7	1	2	1	0	12.23	53.2	0.3	13.9	471.2	27.9	0.68	85.3	54.5	Positive	Highest	-3.14603616133519	0	Petty businessman	SFIS	9.44262295081967	1	0	0	(-2,6]	(-2,5]	(-2,5]	0	0	15.9574185152154	0	0	0	1	0	0	0	-1.20397280432594
621	Midline	Intervention	Male	28.1	134	7	7	0	6	0	0	0	2	13.95	67.3	0.3	14.6	306.4	20	0.56	60.7	58.1	Negative	Fourth	-3.14603616133519	0	Agriculture day laborer	SFIS	8.87704918032787	0	0	0	(-2,6]	(-2,5]	(-2,5]	0	0	15.6493651147249	0	0	0	1	1	0	0	-1.20397280432594
621	Baseline	Intervention	Male	23.6	125.4	7	3	3	0	1	4	3	0	13.22	58.5	0.3	4.59	541.7	18.3	0.55	40	33.9	Negative	Fourth	-3.14603616133519	0	Agriculture day laborer	SFIS	8.87704918032787	0	0	0	(-2,6]	(-2,5]	(-2,5]	0	0	15.0077964230571	0	0	0	1	1	0	1	-1.20397280432594
633	Midline	Intervention	Male	26.6	133.7	7	7	0	7	3	4	0	0	12.11	28.1	1.8	13	309.8	15.9	0.8	22.3	51.2	Positive	Fourth	-3.14603616133519	0	Rickshaw/ Cart/ Van puller/Babytaxi driver/ Boatman	SFIS	9.36338797814208	1	0	0	(-2,6]	(-2,5]	(-2,5]	0	0	14.8805444712903	0	0	0	1	0	0	0	0.587786664902119
633	Baseline	Intervention	Male	22.5	127.9	7	5	2	1	1	3	0	1	12.24	32.6	2.2	5.07	347.3	15.7	0.68	16.3	40.3	Positive	Fourth	-3.14603616133519	0	Rickshaw/ Cart/ Van puller/Babytaxi driver/ Boatman	SFIS	9.36338797814208	1	0	0	(-2,6]	(-2,5]	(-2,5]	0	0	13.7543930002977	0	0	0	1	0	0	0	0.78845736036427
635	Baseline	Intervention	Male	25.7	127.1	7	2	2	0	0	0	0	0	12.12	23.4	0.3	3.85	349.1	16.2	0.59	8.8	21.4	Positive	Middle	-3.14603616133519	0	Rickshaw/ Cart/ Van puller/Babytaxi driver/ Boatman	SFIS	8.43169398907104	1	0	0	(-2,6]	(-2,5]	(-2,5]	0	0	15.9089685107658	0	0	0	1	1	0	1	-1.20397280432594
635	Midline	Intervention	Male	29.3	132.3	7	7	1	7	2	1	2	1	15.98	48	0.9	9.3	315	15.3	0.72	31.9	36.4	Positive	Middle	-3.14603616133519	0	Rickshaw/ Cart/ Van puller/Babytaxi driver/ Boatman	SFIS	8.43169398907104	1	0	0	(-2,6]	(-2,5]	(-2,5]	0	0	16.7397100773626	0	0	0	1	0	0	1	-0.105360515657826
637	Baseline	Intervention	Female	23.5	132.5	7	4	1	1	0	4	1	0	12.23	35.1	1	5.52	437.1	15.2	0.57	22.8	41.8	Positive	Highest	-3.14603616133519	0	Rickshaw/ Cart/ Van puller/Babytaxi driver/ Boatman	SFIS	10.1967213114754	1	0	0	(-2,6]	(-2,5]	NA	0	0	13.3855464578142	0	0	0	1	1	0	0	0
637	Midline	Intervention	Female	29.1	140	7	1	3	7	1	2	0	2	13.55	73.6	1.3	9.2	385.7	23.1	0.73	53.8	39.4	Positive	Highest	-3.14603616133519	0	Rickshaw/ Cart/ Van puller/Babytaxi driver/ Boatman	SFIS	10.1967213114754	1	0	0	(-2,6]	(-2,5]	NA	0	0	14.8469387755102	0	0	0	1	0	0	0	0.262364264467491
641	Baseline	Intervention	Male	26.8	130.2	7	3	0	0	0	5	0	0	12.66	51.5	0.3	5.77	280.2	18.3	0.61	40	50.8	Positive	Highest	-3.14603616133519	1	Share cropper	SFIS	10.6147540983607	1	0-5	0	(-2,6]	(-2,5]	(-2,5]	0	1	15.8093067265061	0	0	0	1	1	0	0	-1.20397280432594
641	Midline	Intervention	Male	29	135.5	7	7	2	3	1	5	2	3	11.81	82.4	1.8	8.4	223.1	13.9	0.53	20	61.2	Positive	Highest	-3.14603616133519	1	Share cropper	SFIS	10.6147540983607	1	0-5	0	(-2,6]	(-2,5]	(-2,5]	0	1	15.7949918982585	0	0	0	1	1	0	0	0.587786664902119
643	Midline	Intervention	Female	25.4	132.1	7	7	0	4	2	1	0	0	12.12	31.7	0.6	7	351.7	21.2	0.57	49.9	22.2	Negative	Second	-2.14603616133519	0	Petty businessman	SFIS	9.42076502732241	0	0	0-5	(-2,6]	(-2,5]	(-2,5]	1	0	14.5555319330606	0	0	0	1	1	0	1	-0.510825623765991
643	Baseline	Intervention	Female	21.2	124.9	7	5	1	1	0	1	1	0	11.99	14.6	0.29	6.2	356	20.3	0.77	32.3	66.5	Negative	Second	-2.14603616133519	0	Petty businessman	SFIS	9.42076502732241	0	0	0-5	(-2,6]	(-2,5]	(-2,5]	1	0	13.5897348783751	0	1	0	1	0	0	0	-1.23787435600162
646	Midline	Intervention	Female	22.1	125.2	7	6	2	7	0	1	2	0	12.84	59.5	0.2	11.6	335.9	25.2	0.73	83.5	22.6	Negative	Lowest	1.85396383866481	8	Businessman	MiFIS	9.01366120218579	0	5+	0-5	(-2,6]	(-2,5]	(-2,5]	5	8	14.0988475946473	0	0	0	1	0	0	1	-1.6094379124341
646	Baseline	Intervention	Female	20.7	120.8	7	4	2	1	1	0	1	0	12.38	86.4	1.4	10.9	496.4	17.4	0.71	85.2	69	Negative	Lowest	1.85396383866481	8	Businessman	MiFIS	9.01366120218579	0	5+	0-5	(-2,6]	(-2,5]	(-2,5]	5	8	14.1852331038112	0	0	0	1	0	0	0	0.336472236621213
648	Baseline	Intervention	Female	19	119.5	7	4	0	0	0	7	5	0	12.59	75	0.3	10.67	469.4	19.5	0.88	107.7	69.9	Positive	Highest	-0.146036161335188	0	Petty businessman	MiFIS	9.60655737704918	1	0	0-5	(-6,-2]	(-6,-2]	(-2,5]	3	0	13.3050891966177	0	0	0	0	0	0	0	-1.20397280432594
648	Midline	Intervention	Female	21.7	125.7	7	7	0	3	2	0	1	1	12.9	74.9	0.7	8.3	456	26.8	0.72	89.3	91.1	Positive	Highest	-0.146036161335188	0	Petty businessman	MiFIS	9.60655737704918	1	0	0-5	(-6,-2]	(-6,-2]	(-2,5]	3	0	13.7337512950548	0	0	0	1	0	0	0	-0.356674943938732
649	Midline	Intervention	Female	21.3	128.4	7	3	0	7	0	0	2	0	12.48	57.4	0.3	5.5	400.9	26.3	0.76	46.8	28.7	Positive	Lowest	-0.146036161335188	0	Farmer	FS	8.64207650273224	1	0	0-5	(-2,6]	(-2,5]	(-5,-2]	3	0	12.9196145223746	0	0	0	1	0	0	1	-1.20397280432594
649	Baseline	Intervention	Female	19.3	123.8	7	7	0	7	3	0	3	5	12.84	32	0.29	4.19	523.2	22	0.91	22	52.9	Positive	Lowest	-0.146036161335188	0	Farmer	FS	8.64207650273224	1	0	0-5	(-2,6]	(-2,5]	(-5,-2]	3	0	12.592617724664	0	0	0	1	0	0	0	-1.23787435600162
650	Midline	Intervention	Female	24.5	125.4	7	4	0	4	0	0	0	0	10.92	185.4	14.4	9.8	538.1	13.8	0.64	93.7	33.4	Indeterminate	Second	-3.14603616133519	0	Petty businessman	SFIS	9.53551912568306	0	0	0	(-6,-2]	(-6,-2]	(-2,5]	0	0	15.5801276425804	1	0	0	1	1	0	1	2.66722820658195
650	Baseline	Intervention	Female	20.9	120.3	7	3	0	0	0	4	3	7	12.67	72.2	0.29	5.51	817.8	26	0.57	98.6	57.9	Indeterminate	Second	-3.14603616133519	0	Petty businessman	SFIS	9.53551912568306	0	0	0	(-6,-2]	(-6,-2]	(-2,5]	0	0	14.4415906755693	0	0	0	1	1	0	0	-1.23787435600162
654	Midline	Intervention	Male	25.4	132.6	7	5	0	7	0	1	0	0	9.45	72.2	0.2	6.4	233.6	17.9	0.62	61.1	32.6	Positive	Fourth	-3.14603616133519	0	Unskilled laborer	MiFIS	9.73497267759563	1	0	0	(-2,6]	(-2,5]	(-2,5]	0	0	14.4459686647603	1	0	0	1	1	0	1	-1.6094379124341
654	Baseline	Intervention	Male	23.1	127.2	7	7	0	0	0	0	2	0	10.1	41.2	0.3	6.06	271.7	15.7	0.59	122.4	67.5	Positive	Fourth	-3.14603616133519	0	Unskilled laborer	MiFIS	9.73497267759563	1	0	0	(-2,6]	(-2,5]	(-2,5]	0	0	14.2770262252284	1	0	0	0	1	0	0	-1.20397280432594
655	Baseline	Intervention	Male	21.7	122.2	7	7	3	1	0	2	4	7	11.41	26	0.29	5.53	396.9	21.5	0.76	63	43.7	Positive	Second	1.85396383866481	2	Petty businessman	SFIS	8.49180327868852	1	0-5	0-5	(-2,6]	(-2,5]	(-2,5]	5	2	14.5317300660825	1	0	0	1	0	0	0	-1.23787435600162
655	Midline	Intervention	Male	24.6	128.1	7	4	0	7	0	0	2	0	10.73	42.6	0.3	6	335.1	22.6	0.66	75.2	17.6	Positive	Second	1.85396383866481	2	Petty businessman	SFIS	8.49180327868852	1	0-5	0-5	(-2,6]	(-2,5]	(-2,5]	5	2	14.9912155133486	1	0	0	1	0	0	1	-1.20397280432594
659	Baseline	Intervention	Female	24.5	134.8	7	7	0	1	0	1	0	0	11.97	29.4	0.29	5.7	565	25.8	0.66	325.2	68.4	Positive	Lowest	1.85396383866481	5	Petty businessman	MiFIS	8.45355191256831	1	0-5	0-5	(-2,6]	(-2,5]	(-2,5]	5	5	13.4829927180833	0	0	0	0	0	0	0	-1.23787435600162
659	Midline	Intervention	Female	28.7	143.3	7	7	0	2	0	2	0	0	11.13	73	0.2	5.5	500.4	31.8	0.66	160.7	94	Positive	Lowest	1.85396383866481	5	Petty businessman	MiFIS	8.45355191256831	1	0-5	0-5	(-2,6]	(-2,5]	(-2,5]	5	5	13.9762131669563	1	0	0	0	0	0	0	-1.6094379124341
663	Midline	Intervention	Male	32.7	145.1	7	5	0	4	1	0	0	0	12.32	86.6	2.8	6.4	353.8	17.4	0.63	83.2	25.1	Positive	Second	-3.14603616133519	0	Farmer	MiFIS	12.1284153005464	1	0	0	(-2,6]	(-2,5]	NA	0	0	15.5314830761456	0	0	0	1	1	0	1	1.02961941718116
663	Baseline	Intervention	Male	28.3	138.9	7	7	0	0	1	0	3	0	12.38	59.1	1.1	8.6	429.8	16	0.78	185.3	66.2	Positive	Second	-3.14603616133519	0	Farmer	MiFIS	12.1284153005464	1	0	0	(-2,6]	(-2,5]	NA	0	0	14.6683729664478	0	0	0	0	0	0	0	0.0953101798043249
668	Midline	Intervention	Male	24.4	131.8	7	4	0	6	0	0	0	0	13.03	44	0.4	3.4	674	25.3	0.59	318.4	35.1	Positive	Middle	-3.14603616133519	0	Agriculture day laborer	MiFIS	8.70491803278689	1	0	0	(-2,6]	(-2,5]	(-2,5]	0	0	14.0462051068317	0	0	0	0	1	0	1	-0.916290731874155
668	Baseline	Intervention	Male	21.4	126.2	7	7	0	0	0	0	0	0	12.68	21.4	0.29	6.02	751.8	28.4	0.6	51.5	80	Indeterminate	Middle	-3.14603616133519	0	Agriculture day laborer	MiFIS	8.70491803278689	0	0	0	(-2,6]	(-2,5]	(-2,5]	0	0	13.4367755757093	0	0	0	1	1	0	0	-1.23787435600162
669	Baseline	Intervention	Male	19.4	120.4	7	5	0	0	1	1	2	0	11.93	39.7	0.6	8.94	404.1	9.5	0.49	150.2	55.4	Indeterminate	Second	1.85396383866481	3	Businessman	MiFIS	8.96448087431694	0	0-5	0-5	(-6,-2]	(-6,-2]	(-2,5]	5	3	13.3828544938798	0	0	0	0	1	0	0	-0.510825623765991
669	Midline	Intervention	Male	22.8	127.1	7	6	1	5	1	1	0	0	11.71	50.7	0.1	9.2	334.1	13.5	0.59	63.9	21	Indeterminate	Second	1.85396383866481	3	Businessman	MiFIS	8.96448087431694	0	0-5	0-5	(-6,-2]	(-6,-2]	(-2,5]	5	3	14.1137930756988	0	0	0	1	1	0	1	-2.30258509299405
671	Baseline	Intervention	Female	21.6	129.4	7	7	0	1	0	5	0	0	11.35	72.3	0.29	4.34	468.7	21.4	0.7	147.1	56.6	Positive	Second	-3.14603616133519	0	Fisherman	SFIS	9.70491803278689	1	0	0	(-2,6]	(-2,5]	(-5,-2]	0	0	12.8998659847256	1	0	0	0	0	0	0	-1.23787435600162
671	Midline	Intervention	Female	24.8	135.5	7	7	1	4	1	2	2	0	11.37	42.8	1e-04	5.7	497.7	18.6	0.71	83.2	98.8	Positive	Second	-3.14603616133519	0	Fisherman	SFIS	9.70491803278689	1	0	0	(-2,6]	(-2,5]	(-5,-2]	0	0	13.5074413474762	1	0	0	1	0	0	0	-9.21034037197618
675	Baseline	Intervention	Male	23.7	128.2	7	7	0	7	0	0	1	0	12.36	129.5	0.3	6.11	907.6	26.3	0.56	44.2	85.1	Negative	Fourth	-3.14603616133519	0	Agriculture day laborer	SFIS	10.6502732240437	0	0	0	(-6,-2]	(-2,5]	(-2,5]	0	0	14.4202335956153	0	0	0	1	1	0	0	-1.20397280432594
675	Midline	Intervention	Male	26.3	132.8	7	7	0	5	0	0	1	0	12.24	122	0.1	5	521.2	22.5	0.69	82.8	26.7	Negative	Fourth	-3.14603616133519	0	Agriculture day laborer	SFIS	10.6502732240437	0	0	0	(-6,-2]	(-2,5]	(-2,5]	0	0	14.9128139062273	0	0	0	1	0	0	1	-2.30258509299405
677	Baseline	Intervention	Female	30.1	135.2	7	7	3	3	1	0	2	2	12.8	68.2	0.29	4.57	514.3	29.1	0.67	52.2	60.7	Positive	Lowest	-3.14603616133519	5	Petty businessman	MiFIS	11.4508196721311	1	0-5	0	(-2,6]	(-2,5]	NA	0	5	16.4669479359966	0	0	0	1	0	0	0	-1.23787435600162
677	Midline	Intervention	Female	36	141.1	7	7	2	7	1	0	2	2	13.21	117.4	11.8	5	630.6	25.8	0.67	203.9	33.2	Positive	Lowest	-3.14603616133519	5	Petty businessman	MiFIS	11.4508196721311	1	0-5	0	(-2,6]	(-2,5]	NA	0	5	18.0820836185866	0	0	0	0	0	0	1	2.46809953147162
681	Midline	Intervention	Male	21.5	125.4	7	5	1	2	0	0	0	1	11.12	46.1	0.1	7	219.5	18.1	0.69	759	17.4	Positive	Lowest	5.85396383866481	10	Farmer	FS	8.01912568306011	1	5+	5+	(-2,6]	(-6,-2]	(-2,5]	9	10	13.6723569108359	1	0	0	0	0	0	1	-2.30258509299405
681	Baseline	Intervention	Male	19.1	119	7	0	1	2	0	1	2	0	9.59	34	0.29	8.7	240.7	19.2	0.6	209.7	33.2	Positive	Lowest	5.85396383866481	10	Farmer	FS	8.01912568306011	1	5+	5+	(-2,6]	(-6,-2]	(-2,5]	9	10	13.4877480403926	1	0	0	0	1	0	1	-1.23787435600162
692	Baseline	Intervention	Female	35.3	145.7	7	2	1	1	1	2	7	1	11.53	58.1	0.3	4.38	433.9	18.9	0.51	43.8	31.5	Positive	Fourth	-0.146036161335188	0	Skilled laborer	MiFIS	11.5546448087432	1	0	0-5	(-2,6]	(-2,5]	NA	3	0	16.6285967584129	0	0	0	1	1	0	1	-1.20397280432594
692	Midline	Intervention	Female	40.5	153.7	7	2	2	2	0	1	0	0	13.13	37	0.7	4.7	452.9	25.3	0.7	24.8	11.3	Positive	Fourth	-0.146036161335188	0	Skilled laborer	MiFIS	11.5546448087432	1	0	0-5	(-2,6]	(-2,5]	NA	3	0	17.1438077624622	0	0	0	1	0	0	1	-0.356674943938732
706	Midline	Intervention	Female	20	125.6	7	4	1	3	2	1	1	1	12.98	97.6	0.3	11.2	528	32.7	0.79	228.2	116.6	Negative	Lowest	3.85396383866481	8	Businessman	FS	7.89890710382514	0	5+	5+	(-2,6]	(-6,-2]	(-2,5]	7	8	12.6779991074689	0	0	0	0	0	0	0	-1.20397280432594
706	Baseline	Intervention	Female	17.7	118.4	7	4	0	0	1	2	0	0	12.77	88.7	0.5	7	640.8	23.3	0.67	32.2	53.1	Negative	Lowest	3.85396383866481	8	Businessman	FS	7.89890710382514	0	5+	5+	(-2,6]	(-6,-2]	(-2,5]	7	8	12.6261185171658	0	0	0	1	0	0	0	-0.693147180559945
710	Midline	Intervention	Male	30.3	132.5	7	5	2	1	1	2	0	1	12	77.7	0.3	17.8	492.6	25.8	0.59	468.8	108.6	Negative	Second	-1.14603616133519	5	Businessman	SFIS	8.6448087431694	0	0-5	0-5	(-2,6]	(-2,5]	(-2,5]	2	5	17.2588109647561	0	0	0	0	1	0	0	-1.20397280432594
710	Baseline	Intervention	Male	25.5	126.1	7	2	4	0	0	1	0	1	11.7	60.5	0.29	7.96	658.6	24.9	0.55	44.6	54.2	Negative	Second	-1.14603616133519	5	Businessman	SFIS	8.6448087431694	0	0-5	0-5	(-2,6]	(-2,5]	(-2,5]	2	5	16.0365154601442	0	0	0	1	1	0	0	-1.23787435600162
715	Midline	Intervention	Female	25.9	134.7	7	3	1	3	2	3	0	7	14.65	49.6	1.9	13.2	384.8	16.8	0.76	134.2	29.2	Positive	Middle	1.85396383866481	8	Salaried worker	SFIS	9.12841530054645	1	5+	0-5	(-2,6]	(-2,5]	(-2,5]	5	8	14.2746205513751	0	0	0	0	0	0	1	0.641853886172395
715	Baseline	Intervention	Female	23.6	128.8	7	4	2	0	3	3	0	0	12.96	42.6	0.29	6.91	486.7	23.2	0.47	32.5	71	Positive	Middle	1.85396383866481	8	Salaried worker	SFIS	9.12841530054645	1	5+	0-5	(-2,6]	(-2,5]	(-2,5]	5	8	14.2259172099842	0	0	0	1	1	0	0	-1.23787435600162
718	Midline	Intervention	Male	24.6	132.8	7	4	3	3	2	7	0	7	11.15	214.5	0.2	14.4	533.2	34.3	0.65	31.1	14.1	Negative	Second	-3.14603616133519	0	Petty businessman	SFIS	10.7431693989071	0	0	0	(-6,-2]	(-6,-2]	(-2,5]	0	0	13.9488677601974	1	0	0	1	0	0	1	-1.6094379124341
718	Baseline	Intervention	Male	22.2	127.8	7	2	1	0	1	7	3	0	11.02	141.5	0.4	5.23	679.7	18.2	0.6	35.8	67.8	Negative	Second	-3.14603616133519	0	Petty businessman	SFIS	10.7431693989071	0	0	0	(-6,-2]	(-6,-2]	(-2,5]	0	0	13.5922472760402	1	0	0	1	1	0	0	-0.916290731874155
728	Midline	Control	Female	31.8	146.2	7	7	2	1	3	1	2	0	13.97	39.8	1e-04	5.1	299.4	31.1	0.74	283.8	15.5	Negative	Highest	-3.14603616133519	0	Unskilled laborer	SFIS	8.69398907103825	0	0	0	(-2,6]	(-2,5]	NA	0	0	14.8775827577237	0	0	0	0	0	0	1	-9.21034037197618
728	Baseline	Control	Female	27.1	138.8	7	1	3	1	1	4	0	0	13.23	39.8	0.29	4.2	352.9	25.5	0.65	154.5	49.2	Negative	Highest	-3.14603616133519	0	Unskilled laborer	SFIS	8.69398907103825	0	0	0	(-2,6]	(-2,5]	NA	0	0	14.0666395369117	0	0	0	0	0	0	0	-1.23787435600162
730	Midline	Control	Female	22.8	125.6	7	2	1	2	1	2	2	1	12.97	69.3	1e-04	5.2	468.4	28.2	0.86	277.8	16.9	Positive	Middle	0.853963838664812	9	Unskilled laborer	SFIS	7.78688524590164	1	5+	0-5	(-2,6]	(-2,5]	(-2,5]	4	9	14.4529189825145	0	0	0	0	0	0	1	-9.21034037197618
730	Baseline	Control	Female	20.7	119.4	7	4	4	0	5	2	0	0	13.03	56.8	0.29	5.13	681	26.7	0.76	257.1	48.8	Positive	Middle	0.853963838664812	9	Unskilled laborer	SFIS	7.78688524590164	1	5+	0-5	(-2,6]	(-2,5]	(-2,5]	4	9	14.519835357693	0	0	0	0	0	0	0	-1.23787435600162
732	Midline	Control	Female	19.1	122.1	7	1	0	2	0	4	0	0	12.78	32.1	0.1	3.5	310.8	35.7	0.77	97.2	7.5	Positive	Fourth	6.85396383866481	6	Rickshaw/ Cart/ Van puller/Babytaxi driver/ Boatman	SFIS	7.04644808743169	1	5+	5+	(-2,6]	(-2,5]	(-5,-2]	10	6	12.8115607231086	0	0	0	1	0	0	1	-2.30258509299405
732	Baseline	Control	Female	16.7	116.7	7	1	2	0	0	3	0	0	12.97	26.5	0.29	4.66	433.9	NA	0.72	85.4	29.7	Positive	Fourth	6.85396383866481	6	Rickshaw/ Cart/ Van puller/Babytaxi driver/ Boatman	SFIS	7.04644808743169	1	5+	5+	(-2,6]	(-2,5]	(-5,-2]	10	6	12.2623796799886	0	0	0	1	0	0	1	-1.23787435600162
734	Baseline	Control	Male	17.8	118	7	1	2	0	1	3	0	0	10.36	116	2.1	4.98	1151	26	0.62	93.6	62.5	Negative	Fourth	1.85396383866481	3	Rickshaw/ Cart/ Van puller/Babytaxi driver/ Boatman	SFIS	7.82786885245902	0	0-5	0-5	(-2,6]	(-6,-2]	(-5,-2]	5	3	12.7836828497558	1	0	0	1	1	0	0	0.741937344729377
734	Midline	Control	Male	19.9	122.5	7	3	0	3	1	3	0	0	10.66	101.1	0.7	3.6	1164	32.1	0.91	148.2	34.5	Negative	Fourth	1.85396383866481	3	Rickshaw/ Cart/ Van puller/Babytaxi driver/ Boatman	SFIS	7.82786885245902	0	0-5	0-5	(-2,6]	(-6,-2]	(-5,-2]	5	3	13.2611411911703	1	0	0	0	0	0	1	-0.356674943938732
736	Baseline	Control	Male	17.7	117.1	7	0	6	0	0	5	0	0	12.43	37	0.29	4.47	563	25.9	0.73	263.1	61.5	Negative	Fourth	0.853963838664812	14	Salaried worker	SFIS	7.76502732240437	0	5+	0-5	(-2,6]	(-6,-2]	(-2,5]	4	14	12.9080154400284	0	0	0	0	0	0	0	-1.23787435600162
736	Midline	Control	Male	19.8	122.4	7	0	0	2	1	2	0	0	12.07	45.5	1e-04	4.7	558.4	23	0.65	331	35.7	Indeterminate	Fourth	0.853963838664812	14	Salaried worker	SFIS	7.76502732240437	0	5+	0-5	(-2,6]	(-6,-2]	(-2,5]	4	14	13.2160707420223	0	0	0	0	0	0	1	-9.21034037197618
738	Baseline	Control	Male	21.6	124.3	7	3	4	0	0	2	0	0	11.2	65.2	2	4.72	722.9	16.8	0.55	44.1	89	Negative	Lowest	1.85396383866481	8	Businessman	MiFIS	8.13114754098361	0	5+	0-5	(-2,6]	(-2,5]	(-2,5]	5	8	13.9801391412182	1	0	0	1	1	0	0	0.693147180559945
738	Midline	Control	Male	23.5	129.9	7	0	0	3	0	1	0	0	11.5	71.6	1e-04	5.1	697.5	30.8	0.66	273.2	80.5	Negative	Lowest	1.85396383866481	8	Businessman	MiFIS	8.13114754098361	0	5+	0-5	(-2,6]	(-2,5]	(-2,5]	5	8	13.926742961513	0	0	0	0	0	0	0	-9.21034037197618
741	Midline	Control	Male	27.8	138.8	7	2	0	0	0	0	1	0	11.42	32.2	0.4	4	450.2	29	0.87	667.8	21	Negative	Second	0.853963838664812	10	Salaried worker	MiFIS	7.71857923497268	0	5+	0-5	(-2,6]	(-2,5]	(-2,5]	4	10	14.4299844695994	1	0	0	0	0	0	1	-0.916290731874155
741	Baseline	Control	Male	24.8	132.3	7	4	0	0	0	0	2	3	12.17	20.2	0.29	6.47	389.7	20.4	0.8	129.2	48.1	Negative	Second	0.853963838664812	10	Salaried worker	MiFIS	7.71857923497268	0	5+	0-5	(-2,6]	(-2,5]	(-2,5]	4	10	14.168764843638	0	0	0	0	0	0	0	-1.23787435600162
743	Midline	Control	Female	21.5	126.6	7	0	1	1	0	0	0	0	13.33	148	0.7	10	464	26.6	0.71	40.2	26.2	Positive	Second	3.85396383866481	10	Farmer	SFIS	9.95355191256831	1	5+	5+	(-6,-2]	(-6,-2]	(-5,-2]	7	10	13.41439370684	0	0	0	1	0	0	1	-0.356674943938732
743	Baseline	Control	Female	18.5	121.3	7	2	2	0	0	0	0	0	13.36	58.8	2.8	4.87	546.9	19.6	0.73	42.4	78.4	Positive	Second	3.85396383866481	10	Farmer	SFIS	9.95355191256831	1	5+	5+	(-6,-2]	(-6,-2]	(-5,-2]	7	10	12.573324570519	0	0	0	1	0	0	0	1.02961941718116
749	Baseline	Control	Male	18.3	117.1	7	3	0	0	0	0	0	0	11.86	29.6	0.29	5.51	644.6	31.2	0.65	268.6	85.5	Positive	Lowest	8.85396383866481	12	Petty businessman	SFIS	8.48633879781421	1	5+	5+	(-6,-2]	(-6,-2]	(-2,5]	12	12	13.3455752854531	0	0	0	0	0	0	0	-1.23787435600162
749	Midline	Control	Male	20.6	122.1	7	2	2	1	0	0	1	0	11.58	74.1	1e-04	5.9	464.4	33.1	0.56	297.7	51.2	Positive	Lowest	8.85396383866481	12	Petty businessman	SFIS	8.48633879781421	1	5+	5+	(-6,-2]	(-6,-2]	(-2,5]	12	12	13.8177042353947	0	0	0	0	1	0	0	-9.21034037197618
760	Midline	Control	Female	22.7	124.9	7	3	1	4	0	0	7	0	10.51	77.4	0.8	4.3	228.7	20.1	0.71	31.6	31	Positive	Middle	2.85396383866481	9	Agriculture day laborer	MiFIS	8.12295081967213	1	5+	5+	(-2,6]	(-2,5]	(-2,5]	6	9	14.5512727235431	1	0	0	1	0	0	1	-0.22314355131421
760	Baseline	Control	Female	19.9	119	7	0	1	0	0	0	0	0	11.95	74.6	0.29	5.33	413.9	29.4	0.81	24.8	43.7	Positive	Middle	2.85396383866481	9	Agriculture day laborer	MiFIS	8.12295081967213	1	5+	5+	(-2,6]	(-2,5]	(-2,5]	6	9	14.0526798954876	0	0	0	1	0	0	0	-1.23787435600162
762	Baseline	Control	Female	26.7	132.6	7	7	3	0	3	5	0	7	12.67	19.8	0.29	5.33	520.5	30.2	0.71	71	21.6	Negative	Second	4.85396383866481	4	Share cropper	MiFIS	8.77322404371585	0	0-5	5+	(-2,6]	(-2,5]	(-2,5]	8	4	15.1853292657126	0	0	0	1	0	0	1	-1.23787435600162
762	Midline	Control	Female	30	140.6	7	0	2	5	0	0	0	7	12.06	41.6	0.3	5	377.1	30.7	0.55	25.8	25.9	Negative	Second	4.85396383866481	4	Share cropper	MiFIS	8.77322404371585	0	0-5	5+	(-2,6]	(-2,5]	(-2,5]	8	4	15.1757657185523	0	0	0	1	1	0	1	-1.20397280432594
764	Midline	Control	Male	28.6	141	7	2	0	0	0	7	0	0	12.38	51.9	0.2	7.6	214.1	24.1	0.84	148.1	37.5	Positive	Second	-3.14603616133519	0	Others	SFIS	9.87978142076503	1	0	0	(-2,6]	(-2,5]	(-2,5]	0	0	14.3855942860017	0	0	0	0	0	0	0	-1.6094379124341
764	Baseline	Control	Male	26.5	135.9	7	2	0	1	0	1	0	0	12.58	97.9	0.3	8.73	281.1	27.2	1.06	86	35.6	Positive	Second	-3.14603616133519	0	Others	SFIS	9.87978142076503	1	0	0	(-2,6]	(-2,5]	(-2,5]	0	0	14.3485151452638	0	0	0	1	0	0	1	-1.20397280432594
766	Midline	Control	Female	25	125	7	4	1	4	1	1	3	0	12.04	53.5	0.1	5.6	381.1	22.6	0.8	122.5	32.7	Negative	Highest	-3.14603616133519	0	Agriculture day laborer	MiFIS	9.55464480874317	0	0	0	(-6,-2]	(-2,5]	(-2,5]	0	0	16	0	0	0	0	0	0	1	-2.30258509299405
766	Baseline	Control	Female	21.2	120.5	7	3	1	0	2	4	1	0	12.13	51	0.29	6.35	447.5	20.8	0.79	58.9	27.8	Negative	Highest	-3.14603616133519	0	Agriculture day laborer	MiFIS	9.55464480874317	0	0	0	(-6,-2]	(-2,5]	(-2,5]	0	0	14.6002995816188	0	0	0	1	0	0	1	-1.23787435600162
768	Midline	Control	Male	23.5	125.1	7	7	2	6	0	1	1	1	11.16	108	4.4	6	861.2	19.1	0.64	127.1	30.8	Negative	Second	0.853963838664812	4	Others	MiFIS	11.6748633879781	0	0-5	0-5	(-6,-2]	(-6,-2]	NA	4	4	15.0159648460289	1	0	0	0	1	0	1	1.48160454092422
768	Baseline	Control	Male	21.3	120.5	7	5	2	4	4	0	0	0	12.11	105.1	0.29	7.59	1312	26.9	0.57	30.1	27.4	Negative	Second	0.853963838664812	4	Others	MiFIS	11.6748633879781	0	0-5	0-5	(-6,-2]	(-6,-2]	NA	4	4	14.6691689192679	0	0	0	1	1	0	1	-1.23787435600162
769	Baseline	Control	Female	25.1	130.1	7	2	3	0	1	4	0	0	12.18	48.9	0.4	7.45	405.5	22.8	0.62	86.2	37.2	Positive	Middle	0.853963838664812	0	Agriculture day laborer	MiFIS	9.89617486338798	1	0	0-5	(-2,6]	(-2,5]	(-2,5]	4	0	14.8292480035165	0	0	0	1	1	0	0	-0.916290731874155
769	Midline	Control	Female	30.1	141.4	7	1	1	1	1	3	1	0	11.66	49.3	0.2	6.1	367.2	22.3	0.65	256.2	21.3	Positive	Middle	0.853963838664812	0	Agriculture day laborer	MiFIS	9.89617486338798	1	0	0-5	(-2,6]	(-2,5]	(-2,5]	4	0	15.0545464730349	0	0	0	0	0	0	1	-1.6094379124341
772	Baseline	Control	Male	17.8	121.4	7	7	0	0	3	2	0	7	13.03	88.6	0.29	6.02	631.6	34.3	0.89	84.5	26.8	Negative	Second	4.85396383866481	0	Agriculture day laborer	MiFIS	10.2349726775956	0	0	5+	(-6,-2]	(-6,-2]	(-5,-2]	8	0	12.0776552521516	0	0	0	1	0	0	1	-1.23787435600162
772	Midline	Control	Male	19.3	126.2	7	5	3	5	3	2	4	7	12.1	136.6	0.2	3.6	413.7	39.1	0.88	73.7	31.6	Negative	Second	4.85396383866481	0	Agriculture day laborer	MiFIS	10.2349726775956	0	0	5+	(-6,-2]	(-6,-2]	(-5,-2]	8	0	12.1182134865042	0	0	0	1	0	0	1	-1.6094379124341
773	Midline	Control	Female	25	127.6	7	7	1	2	2	3	0	7	10.02	125.3	0.7	6.1	343.8	21.8	0.73	119.7	44.6	Positive	Second	0.853963838664812	0	Farmer	MiFIS	8.7431693989071	1	0	0-5	(-2,6]	(-2,5]	(-2,5]	4	0	15.3546053989249	1	0	0	0	0	0	0	-0.356674943938732
773	Baseline	Control	Female	23.4	123.6	7	5	0	7	4	0	3	7	10.6	87.3	0.29	5.54	468.7	22.7	0.68	21.7	42.4	Positive	Second	0.853963838664812	0	Farmer	MiFIS	8.7431693989071	1	0	0-5	(-2,6]	(-2,5]	(-2,5]	4	0	15.3171835234235	1	0	0	1	0	0	0	-1.23787435600162
776	Midline	Control	Male	26.6	133.4	7	2	1	3	0	0	4	0	12.74	53.2	1e-04	7.7	274	26.8	0.78	214.1	23.7	Negative	Middle	3.85396383866481	5	Agriculture day laborer	FS	8.92622950819672	0	0-5	5+	(-2,6]	(-2,5]	(-2,5]	7	5	14.9475487143984	0	0	0	0	0	0	1	-9.21034037197618
776	Baseline	Control	Male	23.7	128.5	7	5	1	1	2	2	1	0	13.13	44.8	0.29	4.2	459	26.1	0.73	73.7	26	Negative	Middle	3.85396383866481	5	Agriculture day laborer	FS	8.92622950819672	0	0-5	5+	(-2,6]	(-2,5]	(-2,5]	7	5	14.3529803630638	0	0	0	1	0	0	1	-1.23787435600162
782	Baseline	Control	Male	25.2	129.5	7	7	7	0	7	3	2	0	12.62	77.4	0.29	6.68	497.9	21.6	0.96	54.9	30.6	Negative	Lowest	1.85396383866481	0	Share cropper	FS	4.8879781420765	0	0	0-5	(-2,6]	(-2,5]	(-2,5]	5	0	15.0266096212042	0	0	0	1	0	0	1	-1.23787435600162
782	Midline	Control	Male	28.7	135.5	7	1	2	4	3	2	5	0	12.49	79.9	0.3	4.5	370.2	20.1	1.04	156.9	36.8	Negative	Lowest	1.85396383866481	0	Share cropper	FS	4.8879781420765	0	0	0-5	(-2,6]	(-2,5]	(-2,5]	5	0	15.6315954303454	0	0	0	0	0	0	1	-1.20397280432594
783	Baseline	Control	Male	25.2	126.5	7	0	0	0	0	1	0	0	11.45	68.4	0.29	6.65	262.4	20.7	0.71	56.3	33.4	Negative	Fourth	-3.14603616133519	5	Unskilled laborer	SFIS	9.93169398907104	0	0-5	0	(-2,6]	(-2,5]	(-2,5]	0	5	15.7477854676686	1	0	0	1	0	0	1	-1.23787435600162
783	Midline	Control	Male	27.9	131.4	7	2	1	4	0	0	3	0	11.37	73.8	0.3	8.4	177.5	20	0.67	54.6	39.5	Negative	Fourth	-3.14603616133519	5	Unskilled laborer	SFIS	9.93169398907104	0	0-5	0	(-2,6]	(-2,5]	(-2,5]	0	5	16.1589624903567	1	0	0	1	0	1	0	-1.20397280432594
785	Midline	Control	Male	26.8	135.1	7	5	0	5	1	2	0	0	10.07	7	1.8	3.5	165.6	18.2	0.61	67.8	58.4	Positive	Fourth	-3.14603616133519	0	Share cropper	MiFIS	9.29508196721311	1	0	0	(-2,6]	(-2,5]	(-2,5]	0	0	14.68331433086	1	1	0	1	1	1	0	0.587786664902119
785	Baseline	Control	Male	23.9	129.6	7	2	2	0	0	1	0	5	11.67	14.6	0.29	4.32	219.7	25	0.72	68	71.9	Positive	Fourth	-3.14603616133519	0	Share cropper	MiFIS	9.29508196721311	1	0	0	(-2,6]	(-2,5]	(-2,5]	0	0	14.2294429202865	0	1	0	1	0	0	0	-1.23787435600162
790	Baseline	Control	Female	23.1	125.3	7	2	5	0	1	3	0	0	13.17	75.2	0.29	7.25	499.1	20.2	0.76	85.9	48	Positive	Highest	1.85396383866481	0	Rickshaw/ Cart/ Van puller/Babytaxi driver/ Boatman	SFIS	11.0355191256831	1	0	0-5	(-6,-2]	(-6,-2]	NA	5	0	14.7132914524694	0	0	0	1	0	0	0	-1.23787435600162
790	Midline	Control	Female	25.7	131.5	7	1	7	0	0	1	0	0	12.06	55.1	0.2	3.8	440.7	23.8	0.75	197.2	57.5	Positive	Highest	1.85396383866481	0	Rickshaw/ Cart/ Van puller/Babytaxi driver/ Boatman	SFIS	11.0355191256831	1	0	0-5	(-6,-2]	(-6,-2]	NA	5	0	14.8621492287007	0	0	0	0	0	0	0	-1.6094379124341
795	Midline	Control	Female	23.3	122.6	7	7	1	3	0	0	0	0	13.18	49.8	4.4	2.5	352.5	22.3	0.58	232.8	57.8	Positive	Middle	0.853963838664812	3	Rickshaw/ Cart/ Van puller/Babytaxi driver/ Boatman	SFIS	8.43169398907104	1	0-5	0-5	(-2,6]	(-2,5]	(-2,5]	4	3	15.5015448320644	0	0	1	0	1	0	0	1.48160454092422
795	Baseline	Control	Female	20.1	117.5	7	2	3	0	0	3	0	0	13.68	27.7	0.29	3.62	302.5	17.7	0.56	70	81.9	Indeterminate	Middle	0.853963838664812	3	Rickshaw/ Cart/ Van puller/Babytaxi driver/ Boatman	SFIS	8.43169398907104	0	0-5	0-5	(-2,6]	(-2,5]	(-2,5]	4	3	14.5586238116795	0	0	0	1	1	0	0	-1.23787435600162
797	Baseline	Control	Female	21.6	124.6	7	0	7	0	0	1	0	0	12.41	18	0.29	5.2	520.1	23.5	0.87	58.5	55.6	Negative	Highest	-1.14603616133519	4	Skilled laborer	SFIS	9.8551912568306	0	0-5	0-5	(-2,6]	(-6,-2]	(-2,5]	2	4	13.912900092495	0	0	0	1	0	0	0	-1.23787435600162
797	Midline	Control	Female	24.3	131.2	7	7	3	1	0	0	0	0	12.31	21.2	1e-04	4.3	666.1	20.7	0.62	181.3	19.3	Negative	Highest	-1.14603616133519	4	Skilled laborer	SFIS	9.8551912568306	0	0-5	0-5	(-2,6]	(-6,-2]	(-2,5]	2	4	14.1168761154075	0	0	0	0	1	0	1	-9.21034037197618
799	Midline	Control	Male	25.6	130.7	7	0	7	0	0	5	0	0	10.78	44.4	0.3	2.4	184.8	19.2	0.61	70.6	61.8	Positive	Fourth	5.85396383866481	9	Salaried worker	SFIS	10.2021857923497	1	5+	5+	(-6,-2]	(-2,5]	(-2,5]	9	9	14.9861056555572	1	0	1	1	1	1	0	-1.20397280432594
799	Baseline	Control	Male	23.2	125.7	7	3	7	0	1	1	0	0	12.97	36.2	0.3	2.58	222	17.7	0.8	83.6	65.7	Positive	Fourth	5.85396383866481	9	Salaried worker	SFIS	10.2021857923497	1	5+	5+	(-6,-2]	(-2,5]	(-2,5]	9	9	14.6830889421784	0	0	1	1	0	0	0	-1.20397280432594
806	Baseline	Control	Female	23.5	126.6	7	0	7	1	0	0	2	0	13.17	28.9	0.29	6.8	227	13.6	0.64	142.9	38.4	Indeterminate	Middle	-2.14603616133519	4	Farmer	SFIS	9.63661202185792	0	0-5	0-5	(-2,6]	(-2,5]	(-2,5]	1	4	14.6622442842204	0	0	0	0	1	0	0	-1.23787435600162
806	Midline	Control	Female	27.6	134.2	7	1	7	1	0	5	0	0	12.48	32.6	0.6	5.1	613.6	22.3	0.64	108.9	45.4	Positive	Middle	-2.14603616133519	4	Farmer	SFIS	9.63661202185792	1	0-5	0-5	(-2,6]	(-2,5]	(-2,5]	1	4	15.3251258770303	0	0	0	0	1	0	0	-0.510825623765991
808	Baseline	Control	Female	18.5	118.3	7	5	0	0	0	7	0	0	12.55	53.9	0.6	5.64	346.3	16.5	0.59	10.6	52.2	Negative	Fourth	3.85396383866481	0	Agriculture day laborer	SFIS	8.03825136612022	0	0	5+	(-2,6]	(-2,5]	(-2,5]	7	0	13.2191106896874	0	0	0	1	1	0	0	-0.510825623765991
808	Midline	Control	Female	20.1	123.3	7	5	2	3	0	2	3	0	12.25	71.6	0.3	5.6	327.1	23.1	0.71	33.7	20.3	Negative	Fourth	3.85396383866481	0	Agriculture day laborer	SFIS	8.03825136612022	0	0	5+	(-2,6]	(-2,5]	(-2,5]	7	0	13.2211704485134	0	0	0	1	0	0	1	-1.20397280432594
817	Baseline	Control	Female	20	119.2	7	0	0	1	0	2	0	0	11.56	77.5	0.8	5.12	414.7	25.4	0.7	27.8	67	Positive	Fourth	-3.14603616133519	0	Skilled laborer	SFIS	8.59016393442623	1	0	0	(-2,6]	(-2,5]	(-2,5]	0	0	14.0759425251115	0	0	0	1	0	0	0	-0.22314355131421
817	Midline	Control	Female	23.3	123.6	7	0	0	5	0	0	0	0	12.93	88.6	1e-04	4.7	479.8	32.9	0.69	39.1	23.4	Positive	Fourth	-3.14603616133519	0	Skilled laborer	SFIS	8.59016393442623	1	0	0	(-2,6]	(-2,5]	(-2,5]	0	0	15.2517254741781	0	0	0	1	0	0	1	-9.21034037197618
825	Midline	Control	Male	30.8	145.2	7	7	1	5	0	0	0	0	13.27	42.3	0.2	2.4	246.2	37.9	0.67	10.8	106.8	Positive	Middle	-3.14603616133519	5	Unskilled laborer	SFIS	11.3907103825137	1	0-5	0	(-2,6]	(-2,5]	NA	0	5	14.6088989064196	0	0	1	1	0	0	0	-1.6094379124341
825	Baseline	Control	Male	30.6	146.2	7	3	1	0	0	4	0	0	13.55	27.5	0.5	3.78	383.9	23.7	0.55	40.3	45.6	Positive	Middle	-3.14603616133519	5	Unskilled laborer	SFIS	11.3907103825137	1	0-5	0	(-2,6]	(-2,5]	NA	0	5	14.3161645404511	0	0	0	1	1	0	0	-0.693147180559945
829	Baseline	Control	Male	21.5	120.2	7	3	1	0	0	4	1	0	11.97	66.9	0.4	5.55	421.7	16.7	0.56	12.7	59.2	Positive	Middle	-3.14603616133519	0	Share cropper	SFIS	9.24863387978142	1	0	0	(-6,-2]	(-2,5]	(-2,5]	0	0	14.8809111824164	0	0	0	1	1	0	0	-0.916290731874155
829	Midline	Control	Male	23.2	125.1	7	5	0	2	0	0	0	0	12.56	87.3	1.5	6.5	491.4	23.6	0.68	27	28.8	Positive	Middle	-3.14603616133519	0	Share cropper	SFIS	9.24863387978142	1	0	0	(-6,-2]	(-2,5]	(-2,5]	0	0	14.8242716777817	0	0	0	1	0	0	1	0.405465108108164
834	Midline	Control	Female	25.1	131.2	7	3	0	2	0	2	2	0	11.85	50.8	0.9	3.6	487.6	19.5	0.55	180.4	48.5	Positive	Second	-1.14603616133519	2	Share cropper	MiFIS	8.88251366120219	1	0-5	0-5	(-2,6]	(-2,5]	(-2,5]	2	2	14.5816292385485	0	0	0	0	1	0	0	-0.105360515657826
834	Baseline	Control	Female	21.4	125.6	7	7	0	0	0	0	0	0	12	72.5	7.3	3.37	960.6	18.6	0.57	438.1	70.2	Positive	Second	-1.14603616133519	2	Share cropper	MiFIS	8.88251366120219	1	0-5	0-5	(-2,6]	(-2,5]	(-2,5]	2	2	13.5654590449917	0	0	0	0	1	0	0	1.98787434815435
835	Midline	Control	Male	22	122.5	7	7	2	4	0	1	0	0	12.57	73.8	0.2	4.8	379.6	17.1	0.78	361.2	58	Positive	Lowest	4.85396383866481	5	Farmer	MiFIS	8.58469945355191	1	0-5	5+	(-6,-2]	(-6,-2]	(-2,5]	8	5	14.6605581007913	0	0	0	0	0	0	0	-1.6094379124341
835	Baseline	Control	Male	19.7	118.3	7	6	0	1	0	0	0	0	12.77	55.9	0.29	5.59	380.6	16.3	0.7	192.5	82.9	Positive	Lowest	4.85396383866481	5	Farmer	MiFIS	8.58469945355191	1	0-5	5+	(-6,-2]	(-6,-2]	(-2,5]	8	5	14.0765665182077	0	0	0	0	0	0	0	-1.23787435600162
837	Midline	Control	Male	22.3	126.2	7	7	2	1	0	2	3	7	12.75	27	0.3	3.2	413.7	15.5	0.58	623.3	49.3	Positive	Lowest	1.85396383866481	2	Skilled laborer	MiFIS	6.7896174863388	1	0-5	0-5	(-2,6]	(-2,5]	(-2,5]	5	2	14.0018736139401	0	0	0	0	1	0	0	-1.20397280432594
837	Baseline	Control	Male	20.8	121	7	7	2	0	2	0	5	7	13.23	58.2	4	3.99	318.5	14	0.64	310.4	69.3	Positive	Lowest	1.85396383866481	2	Skilled laborer	MiFIS	6.7896174863388	1	0-5	0-5	(-2,6]	(-2,5]	(-2,5]	5	2	14.2066798715935	0	0	0	0	1	0	0	1.38629436111989
839	Baseline	Control	Female	15.3	115.6	7	7	4	4	2	0	0	0	12.81	41.3	0.29	4.63	425.1	23.5	0.56	175.6	49.5	Positive	Lowest	-3.14603616133519	8	Farmer	MiFIS	6.71311475409836	1	5+	0	(-2,6]	(-6,-2]	(-5,-2]	0	8	11.4492163647466	0	0	0	0	1	0	0	-1.23787435600162
839	Midline	Control	Female	17.5	121.4	7	7	0	4	0	0	0	7	12.58	44.1	1e-04	5.2	414.6	20.8	0.62	280.1	16.1	Positive	Lowest	-3.14603616133519	8	Farmer	MiFIS	6.71311475409836	1	5+	0	(-2,6]	(-6,-2]	(-5,-2]	0	8	11.8740992647558	0	0	0	0	1	0	1	-9.21034037197618
842	Baseline	Control	Female	18.9	116.4	7	5	1	0	0	1	1	0	12.28	101.7	5.7	2.66	304.2	9.7	0.58	449.7	54	Positive	Second	1.85396383866481	0	Agriculture day laborer	SFIS	8	1	0	0-5	(-2,6]	(-2,5]	(-2,5]	5	0	13.9494101392284	0	0	1	0	1	0	0	1.7404661748405
842	Midline	Control	Female	21.5	121	7	1	0	5	0	1	0	0	11.91	73.5	0.3	3.1	313.7	17.5	0.62	NA	18.2	Positive	Second	1.85396383866481	0	Agriculture day laborer	SFIS	8	1	0	0-5	(-2,6]	(-2,5]	(-2,5]	5	0	14.684789290349	0	0	0	NA	1	0	1	-1.20397280432594
843	Baseline	Control	Male	20.1	115.9	7	7	0	0	0	1	0	0	12.84	62.3	0.3	4.57	322.6	17.8	0.72	342.4	58	Positive	Lowest	-3.14603616133519	0	Agriculture day laborer	MiFIS	8.70765027322404	1	0	0	(-6,-2]	(-6,-2]	(-2,5]	0	0	14.9633620962405	0	0	0	0	0	0	0	-1.20397280432594
843	Midline	Control	Male	22.6	121.5	7	1	0	1	0	2	1	0	14.24	66.1	1e-04	5.1	325.2	21.9	0.69	160.5	53.7	Positive	Lowest	-3.14603616133519	0	Agriculture day laborer	MiFIS	8.70765027322404	1	0	0	(-6,-2]	(-6,-2]	(-2,5]	0	0	15.309319378821	0	0	0	0	0	0	0	-9.21034037197618
851	Baseline	Control	Female	20.7	127.6	7	7	0	0	0	2	0	0	12.09	150.5	51.9	5.45	669.4	4	0.6	305.1	60.8	Positive	Fourth	-3.14603616133519	0	Unskilled laborer	SFIS	10.327868852459	1	0	0	(-2,6]	(-6,-2]	NA	0	0	12.7136132703098	0	0	0	0	1	0	0	3.94931879017184
851	Midline	Control	Female	22.5	130.9	7	1	0	3	0	0	0	0	13.43	75.1	0.29	4.2	624.8	18.9	0.65	243.5	52.5	Positive	Fourth	-3.14603616133519	0	Unskilled laborer	SFIS	10.327868852459	1	0	0	(-2,6]	(-6,-2]	NA	0	0	13.1311639872283	0	0	0	0	0	0	0	-1.23787435600162
856	Midline	Control	Female	24.4	130.1	7	4	2	0	0	2	1	0	10.95	126.4	4.1	5.2	614.6	21	0.57	262	20.2	Positive	Middle	-3.14603616133519	0	Skilled laborer	MiFIS	10.5218579234973	1	0	0	(-6,-2]	(-6,-2]	NA	0	0	14.4156833181594	1	0	0	0	1	0	1	1.41098697371026
856	Baseline	Control	Female	21.1	126.8	7	7	1	0	0	0	0	0	11.62	133.7	0.29	5.64	624.5	18.2	0.56	177.7	53.2	Positive	Middle	-3.14603616133519	0	Skilled laborer	MiFIS	10.5218579234973	1	0	0	(-6,-2]	(-6,-2]	NA	0	0	13.1233269313059	0	0	0	0	1	0	0	-1.23787435600162
858	Baseline	Control	Female	16.6	118.3	7	6	2	0	0	1	0	0	11.74	138.2	7.8	4.38	1072	15.5	0.67	108.8	83.3	Negative	Lowest	2.85396383866481	9	Farmer	MiFIS	8.68852459016393	0	5+	5+	(-2,6]	(-6,-2]	(-5,-2]	6	9	11.8614722945304	0	0	0	0	0	0	0	2.05412373369555
858	Midline	Control	Female	18.8	112.3	7	6	1	2	0	1	0	0	11.7	85.9	1	4.1	868.3	19.3	0.64	315.3	38.1	Negative	Lowest	2.85396383866481	9	Farmer	MiFIS	8.68852459016393	0	5+	5+	(-2,6]	(-6,-2]	(-5,-2]	6	9	14.9072775267241	0	0	0	0	1	0	0	0
861	Baseline	Control	Male	22.3	126.9	7	7	0	0	0	0	0	0	13.34	77.4	0.9	3.49	466.8	18.9	0.64	322.7	87.8	Negative	Fourth	-3.14603616133519	0	Agriculture day laborer	SFIS	8.79234972677596	0	0	0	(-2,6]	(-2,5]	(-2,5]	0	0	13.8478266674367	0	0	0	0	1	0	0	-0.105360515657826
861	Midline	Control	Male	26.6	133.3	7	2	1	1	0	1	1	0	13.76	104	4.3	3.5	564.4	17.7	0.64	261.5	70	Negative	Fourth	-3.14603616133519	0	Agriculture day laborer	SFIS	8.79234972677596	0	0	0	(-2,6]	(-2,5]	(-2,5]	0	0	14.9699840564042	0	0	0	0	1	0	0	1.45861502269952
865	Midline	Control	Female	30	135.4	7	3	1	0	0	1	2	0	11.78	NA	1e-04	NA	NA	23.3	0.65	542.8	33.8	Negative	Highest	-3.14603616133519	0	Skilled laborer	SFIS	10.5765027322404	0	0	0	(-2,6]	(-2,5]	NA	0	0	16.3637910758429	0	NA	NA	0	0	NA	1	-9.21034037197618
865	Baseline	Control	Female	24.8	129.1	7	4	2	0	0	1	2	2	11.9	112.8	0.29	4.63	681.2	23.3	0.68	325.4	36.5	Negative	Highest	-3.14603616133519	0	Skilled laborer	SFIS	10.5765027322404	0	0	0	(-2,6]	(-2,5]	NA	0	0	14.8798720331005	0	0	0	0	0	0	1	-1.23787435600162
866	Baseline	Control	Male	25.6	130.9	7	7	2	1	2	1	2	0	12.11	68.1	0.29	4.17	1064	21.6	0.69	221.6	36.8	Positive	Lowest	-0.146036161335188	5	Farmer	FS	8.09836065573771	1	0-5	0-5	(-2,6]	(-2,5]	(-2,5]	3	5	14.9403465810242	0	0	0	0	0	0	1	-1.23787435600162
866	Midline	Control	Male	28.4	137.1	7	6	1	1	2	0	1	5	12.49	102.6	0.2	3.5	1104	26.1	0.64	174.5	28	Positive	Lowest	-0.146036161335188	5	Farmer	FS	8.09836065573771	1	0-5	0-5	(-2,6]	(-2,5]	(-2,5]	3	5	15.1092682060032	0	0	0	0	1	0	1	-1.6094379124341
871	Midline	Control	Male	25.7	129.5	7	2	1	2	0	4	0	2	12.76	51.5	0.5	5.4	353.8	29.4	0.78	NA	40.9	Negative	Second	-3.14603616133519	0	Share cropper	MiFIS	6.87704918032787	0	0	0	(-2,6]	(-2,5]	(-2,5]	0	0	15.324756637498	0	0	0	NA	0	0	0	-0.693147180559945
871	Baseline	Control	Male	22.3	122.8	7	1	4	0	1	2	2	0	13.11	41.5	0.29	7.34	263.5	29.6	0.72	4.9	29.3	Negative	Second	-3.14603616133519	0	Share cropper	MiFIS	6.87704918032787	0	0	0	(-2,6]	(-2,5]	(-2,5]	0	0	14.7879553098707	0	0	0	1	0	0	1	-1.23787435600162
873	Baseline	Control	Male	23.4	122.6	7	1	4	1	0	2	7	0	12.82	43.8	0.29	6.49	413.1	26	0.7	11.9	56.3	Positive	Highest	-3.14603616133519	0	Farmer	SFIS	10.0136612021858	1	0	0	(-6,-2]	(-2,5]	(-2,5]	0	0	15.5680750673951	0	0	0	1	0	0	0	-1.23787435600162
873	Midline	Control	Male	25.4	127.2	7	0	0	2	0	7	0	0	13.74	90.9	8.1	6.2	373.7	20.1	0.83	14.1	50.2	Positive	Highest	-3.14603616133519	0	Farmer	SFIS	10.0136612021858	1	0	0	(-6,-2]	(-2,5]	(-2,5]	0	0	15.6985483169178	0	0	0	1	0	0	0	2.09186406167839
883	Midline	Control	Female	25.1	133.3	7	5	0	7	1	3	5	0	12.84	42.2	0.4	3	553.9	19.4	0.67	61.8	21.5	Positive	Second	-2.14603616133519	0	Farmer	FS	7.56830601092896	1	0	0-5	(-2,6]	(-2,5]	(-2,5]	1	0	14.1258120231483	0	0	0	1	0	0	1	-0.916290731874155
883	Baseline	Control	Female	21.5	126.7	7	7	6	2	2	0	0	3	13.32	44.4	0.4	4.29	525.5	21.6	0.8	51.5	23.6	Positive	Second	-2.14603616133519	0	Farmer	FS	7.56830601092896	1	0	0-5	(-2,6]	(-2,5]	(-2,5]	1	0	13.393227013952	0	0	0	1	0	0	1	-0.916290731874155
885	Baseline	Control	Male	20.6	122.1	7	4	0	0	2	0	5	0	13.1	60.5	0.6	4.67	485.6	18.2	0.6	65.3	30.9	Positive	Fourth	-3.14603616133519	0	Rickshaw/ Cart/ Van puller/Babytaxi driver/ Boatman	MiFIS	11.6994535519126	1	0	0	(-6,-2]	(-6,-2]	NA	0	0	13.8177042353947	0	0	0	1	1	0	1	-0.510825623765991
885	Midline	Control	Male	22.4	126.6	7	3	0	2	0	2	0	7	12.98	50.9	0.3	6	384.1	31.9	0.68	45.1	36.7	Positive	Fourth	-3.14603616133519	0	Rickshaw/ Cart/ Van puller/Babytaxi driver/ Boatman	MiFIS	11.6994535519126	1	0	0	(-6,-2]	(-6,-2]	NA	0	0	13.9759264666612	0	0	0	1	0	0	1	-1.20397280432594
894	Baseline	Control	Female	20.8	122.4	7	1	3	0	0	4	5	0	12.48	19.7	0.3	5.45	662	22.8	0.62	47.6	33.3	Negative	Middle	1.85396383866481	0	Salaried worker	MiFIS	8.95355191256831	0	0	0-5	(-2,6]	(-2,5]	(-2,5]	5	0	13.8835490623265	0	0	0	1	1	0	1	-1.20397280432594
894	Midline	Control	Female	23.6	128.9	7	2	0	4	0	3	1	0	11.51	25.8	0.7	4.8	425.9	28.5	NA	111.1	35.8	Negative	Middle	1.85396383866481	0	Salaried worker	MiFIS	8.95355191256831	0	0	0-5	(-2,6]	(-2,5]	(-2,5]	5	0	14.2038529756771	0	0	0	0	NA	0	1	-0.356674943938732
898	Midline	Control	Female	19.5	125.7	7	2	2	3	2	1	0	0	13.31	18.6	0.2	3.6	530.9	24.2	0.69	NA	5.3	Negative	Fourth	-3.14603616133519	0	Agriculture day laborer	SFIS	8.7103825136612	0	0	0	(-2,6]	(-6,-2]	(-5,-2]	0	0	12.3413894126068	0	0	0	NA	0	0	1	-1.6094379124341
898	Baseline	Control	Female	18.1	121	7	3	1	0	0	1	7	0	12.86	19.6	0.29	5.05	647.5	25.1	0.69	28.9	17.9	Negative	Fourth	-3.14603616133519	0	Agriculture day laborer	SFIS	8.7103825136612	0	0	0	(-2,6]	(-6,-2]	(-5,-2]	0	0	12.3625435421078	0	0	0	1	0	0	1	-1.23787435600162
916	Baseline	Control	Male	26.8	131.4	7	5	1	0	1	0	0	0	11.7	109.3	11.7	4.71	409.8	26	0.85	30.3	48.4	Positive	Middle	-3.14603616133519	6	Agriculture day laborer	MiFIS	8.84153005464481	1	5+	0	(-2,6]	(-2,5]	(-2,5]	0	6	15.5218707792674	0	0	0	1	0	0	0	2.45958884180371
916	Midline	Control	Male	30.4	136.1	7	6	4	3	2	3	0	2	11.66	41.5	0.8	3.5	398	29.1	0.54	46.7	28.3	Positive	Middle	-3.14603616133519	6	Agriculture day laborer	MiFIS	8.84153005464481	1	5+	0	(-2,6]	(-2,5]	(-2,5]	0	6	16.411842223891	0	0	0	1	1	0	1	-0.22314355131421
923	Baseline	Control	Male	27.3	136.3	7	5	1	0	0	1	0	0	12.07	72.8	0.3	5.37	469.7	30.1	0.56	22.5	41	Negative	Fourth	-1.14603616133519	0	Share cropper	MiFIS	10.9180327868852	0	0	0-5	(-2,6]	(-2,5]	(-2,5]	2	0	14.6950455088873	0	0	0	1	1	0	0	-1.20397280432594
923	Midline	Control	Male	30.5	141.3	7	6	0	0	1	6	2	1	12.34	93.6	0.3	4.9	597.6	22.1	0.71	205.7	39.8	Positive	Fourth	-1.14603616133519	0	Share cropper	MiFIS	10.9180327868852	1	0	0-5	(-2,6]	(-2,5]	(-2,5]	2	0	15.2762063319625	0	0	0	0	0	0	0	-1.20397280432594
929	Midline	Control	Female	32.7	146.4	7	6	0	7	0	0	4	0	13.86	19.3	0.1	3.7	444.4	29.5	0.7	128.1	31.3	Indeterminate	Highest	-3.14603616133519	0	Household help	SFIS	11.7213114754098	0	0	0	(-2,6]	(-2,5]	NA	0	0	15.2568753919197	0	0	0	0	0	0	1	-2.30258509299405
929	Baseline	Control	Female	27.4	139.1	7	3	2	0	0	0	0	0	14.26	49.8	0.29	5.4	523.3	25.1	0.45	27.2	31.7	Indeterminate	Highest	-3.14603616133519	0	Household help	SFIS	11.7213114754098	0	0	0	(-2,6]	(-2,5]	NA	0	0	14.1610776063231	0	0	0	1	1	0	1	-1.23787435600162
931	Midline	Control	Female	22	127.6	7	6	0	2	1	0	1	0	12.6	130.5	0.1	4.8	1005	31	0.94	38.9	49.2	Negative	Highest	-3.14603616133519	0	Rickshaw/ Cart/ Van puller/Babytaxi driver/ Boatman	SFIS	11.051912568306	0	0	0	(-6,-2]	(-6,-2]	NA	0	0	13.5120527510539	0	0	0	1	0	0	0	-2.30258509299405
931	Baseline	Control	Female	20	122.9	7	5	0	0	0	3	0	7	12.97	30.3	0.7	3.89	494.4	16.9	0.58	9	43.8	Negative	Highest	-3.14603616133519	0	Rickshaw/ Cart/ Van puller/Babytaxi driver/ Boatman	SFIS	11.051912568306	0	0	0	(-6,-2]	(-6,-2]	NA	0	0	13.2411659905948	0	0	0	1	1	0	0	-0.356674943938732
932	Baseline	Intervention	Female	23.8	123	7	5	1	3	0	0	1	0	11.57	36.9	0.29	11.47	471.2	29.2	0.65	240.6	58.5	Positive	Second	6.85396383866481	10	Businessman	FS	9.19398907103825	1	5+	5+	(-2,6]	(-2,5]	(-2,5]	10	10	15.7313768259634	0	0	0	0	0	0	0	-1.23787435600162
932	Midline	Intervention	Female	26.6	126.7	7	7	1	5	2	0	1	0	12.12	44.9	0.3	11.8	665	32.7	0.79	99.7	47.7	Positive	Second	6.85396383866481	10	Businessman	FS	9.19398907103825	1	5+	5+	(-2,6]	(-2,5]	(-2,5]	10	10	16.5702250498197	0	0	0	1	0	0	0	-1.20397280432594
934	Midline	Intervention	Male	24	125.2	7	2	0	3	1	0	0	0	11.51	59	0.1	7.9	338	25.2	0.8	79.9	51.8	Negative	Middle	0.853963838664812	4	Skilled laborer	FS	9.80054644808743	0	0-5	0-5	(-6,-2]	(-6,-2]	(-2,5]	4	4	15.3109657136441	0	0	0	1	0	0	0	-2.30258509299405
934	Baseline	Intervention	Male	21	120.6	7	4	2	0	4	1	0	1	12.11	48	0.29	11.21	562.9	29.5	0.71	82.6	61.5	Negative	Middle	0.853963838664812	4	Skilled laborer	FS	9.80054644808743	0	0-5	0-5	(-6,-2]	(-6,-2]	(-2,5]	4	4	14.4385865036344	0	0	0	1	0	0	0	-1.23787435600162
936	Baseline	Intervention	Female	26.2	134.7	7	2	0	2	1	1	0	2	11.38	57.2	0.4	7.84	276.5	19.7	0.59	83.6	29.1	Negative	Middle	0.853963838664812	4	Skilled laborer	FS	9.9344262295082	0	0-5	0-5	(-2,6]	(-2,5]	(-2,5]	4	4	14.4399636465648	1	0	0	1	1	0	1	-0.916290731874155
936	Midline	Intervention	Female	29.4	141.7	7	1	2	0	0	2	0	0	11.27	57	0.5	13.9	503.6	20.9	0.55	286.1	33.9	Negative	Middle	0.853963838664812	4	Skilled laborer	FS	9.9344262295082	0	0-5	0-5	(-2,6]	(-2,5]	(-2,5]	4	4	14.6422436698443	1	0	0	0	1	0	1	-0.693147180559945
938	Midline	Intervention	Male	30.6	142.7	7	3	0	1	0	2	1	0	13.27	63	0.3	7.9	652.8	27	0.77	32.3	45.1	Indeterminate	Fourth	-3.14603616133519	0	Skilled laborer	SFIS	10.051912568306	0	0	0	(-2,6]	(-2,5]	(-2,5]	0	0	15.027041308158	0	0	0	1	0	0	0	-1.20397280432594
938	Baseline	Intervention	Male	26.6	134.9	7	7	0	1	0	1	0	0	12.59	41.2	0.29	8.16	605.8	28.9	0.64	192.9	52.8	Indeterminate	Fourth	-3.14603616133519	0	Skilled laborer	SFIS	10.051912568306	0	0	0	(-2,6]	(-2,5]	(-2,5]	0	0	14.6169828459266	0	0	0	0	1	0	0	-1.23787435600162
942	Baseline	Intervention	Male	28.7	137.8	7	5	0	0	4	2	0	7	12.2	54.4	0.29	8.67	339.8	36.6	0.63	222.3	61.2	Negative	Highest	-0.146036161335188	3	Skilled laborer	MiFIS	10.603825136612	0	0-5	0-5	(-2,6]	(-2,5]	(-2,5]	3	3	15.114140726869	0	0	0	0	1	0	0	-1.23787435600162
942	Midline	Intervention	Male	34.8	146.6	7	5	1	2	1	1	2	7	12.88	47.8	0.3	8.4	290.9	34.8	0.56	68.5	52.8	Negative	Highest	-0.146036161335188	3	Skilled laborer	MiFIS	10.603825136612	0	0-5	0-5	(-2,6]	(-2,5]	(-2,5]	3	3	16.1924029712129	0	0	0	1	1	0	0	-1.20397280432594
947	Baseline	Intervention	Female	22.5	123.1	7	4	2	0	0	1	0	0	13.79	35.4	0.29	10.93	864	32.7	0.59	24.5	61.1	Negative	Second	0.853963838664812	9	Unskilled laborer	SFIS	8.23224043715847	0	5+	0-5	(-2,6]	(-2,5]	(-2,5]	4	9	14.8479471228308	0	0	0	1	1	0	0	-1.23787435600162
947	Midline	Intervention	Female	27.1	133.1	7	7	3	2	1	5	2	0	14.19	31.6	0.4	14.5	830.7	33.7	0.64	32.3	46.9	Negative	Second	0.853963838664812	9	Unskilled laborer	SFIS	8.23224043715847	0	5+	0-5	(-2,6]	(-2,5]	(-2,5]	4	9	15.2972435044574	0	0	0	1	1	0	0	-0.916290731874155
949	Midline	Intervention	Female	26.1	133.6	7	2	5	0	0	2	2	1	12.21	58.8	0.2	9.7	294.6	28.7	0.77	99.7	62	Positive	Middle	0.853963838664812	9	Petty businessman	SFIS	10.5737704918033	1	5+	0-5	(-6,-2]	(-6,-2]	NA	4	9	14.6227007063717	0	0	0	1	0	0	0	-1.6094379124341
949	Baseline	Intervention	Female	23.3	126.4	7	0	7	0	0	1	0	0	12	65.3	0.3	12.06	519.4	26.9	0.65	105.4	83.5	Positive	Middle	0.853963838664812	9	Petty businessman	SFIS	10.5737704918033	1	5+	0-5	(-6,-2]	(-6,-2]	NA	4	9	14.5835002403461	0	0	0	0	0	0	0	-1.20397280432594
956	Baseline	Intervention	Female	23.2	134.2	7	0	3	0	0	4	0	0	12.86	41.1	0.29	5.13	644	30.5	0.55	49.3	68.5	Positive	Middle	-3.14603616133519	2	Agriculture day laborer	SFIS	8.45628415300546	1	0-5	0	(-2,6]	(-2,5]	(-5,-2]	0	2	12.8819898676487	0	0	0	1	1	0	0	-1.23787435600162
956	Midline	Intervention	Female	26.8	130.2	7	0	4	1	0	2	1	0	13.24	37.6	0.5	7.5	389.4	27.1	0.72	156.9	58.1	Positive	Middle	-3.14603616133519	2	Agriculture day laborer	SFIS	8.45628415300546	1	0-5	0	(-2,6]	(-2,5]	(-5,-2]	0	2	15.8093067265061	0	0	0	0	0	0	0	-0.693147180559945
957	Baseline	Intervention	Female	28.5	136.3	7	2	2	0	1	4	1	0	13.13	11.6	0.29	19.46	454.7	25.9	0.69	97.1	12.5	Positive	Lowest	-3.14603616133519	0	Salaried worker	SFIS	5.87158469945355	1	0	0	(-2,6]	(-2,5]	(-2,5]	0	0	15.340981575212	0	1	0	1	0	0	1	-1.23787435600162
957	Midline	Intervention	Female	33.2	145	7	2	7	0	0	5	2	0	12.68	17.3	1e-04	20.01	343.9	39.8	0.76	63.9	12.2	Positive	Lowest	-3.14603616133519	0	Salaried worker	SFIS	5.87158469945355	1	0	0	(-2,6]	(-2,5]	(-2,5]	0	0	15.7907253269917	0	0	0	1	0	0	1	-9.21034037197618
958	Baseline	Intervention	Female	20.6	123.5	7	6	1	0	7	2	3	7	11.74	98	0.4	7.18	351.9	21	0.7	59.1	29.6	Positive	Middle	2.85396383866481	12	Salaried worker	SFIS	9.53825136612022	1	5+	5+	(-2,6]	(-6,-2]	(-2,5]	6	12	13.5062040026881	0	0	0	1	0	0	1	-0.916290731874155
958	Midline	Intervention	Female	24	130.5	7	7	0	3	7	3	7	1	11.9	97.2	0.3	8.7	331.7	29.6	0.66	66.5	67.5	Positive	Middle	2.85396383866481	12	Salaried worker	SFIS	9.53825136612022	1	5+	5+	(-2,6]	(-6,-2]	(-2,5]	6	12	14.0925705729511	0	0	0	1	0	0	0	-1.20397280432594
961	Baseline	Intervention	Male	24.4	127.4	7	2	3	0	3	1	2	0	12.98	36.3	0.29	8.53	892.6	30.1	0.66	466.9	41.8	Positive	Highest	1.85396383866481	5	Salaried worker	MiFIS	10.2677595628415	1	0-5	0-5	(-2,6]	(-2,5]	(-2,5]	5	5	15.0331839051283	0	0	0	0	0	0	0	-1.23787435600162
961	Midline	Intervention	Male	27.4	133.2	7	5	2	7	0	2	7	7	12.52	55.4	0.6	7.9	805.1	32.5	0.98	790.3	82.3	Positive	Highest	1.85396383866481	5	Salaried worker	MiFIS	10.2677595628415	1	0-5	0-5	(-2,6]	(-2,5]	(-2,5]	5	5	15.4433712992272	0	0	0	0	0	0	0	-0.510825623765991
962	Midline	Intervention	Male	27.5	137	7	0	2	2	0	2	0	0	12	53.4	1.2	9.1	323.7	27.2	0.67	106.4	75.6	Negative	Lowest	2.85396383866481	5	Petty businessman	FS	9.65846994535519	0	0-5	5+	(-2,6]	(-2,5]	(-2,5]	6	5	14.6518194895839	0	0	0	0	0	0	0	0.182321556793955
962	Baseline	Intervention	Male	24.6	129.8	7	2	3	1	3	0	0	0	12.68	44.7	0.29	8.1	342.9	25.5	0.6	136	35.7	Negative	Lowest	2.85396383866481	5	Petty businessman	FS	9.65846994535519	0	0-5	5+	(-2,6]	(-2,5]	(-2,5]	6	5	14.6011049356483	0	0	0	0	1	0	1	-1.23787435600162
964	Midline	Intervention	Male	28.9	137.7	7	3	0	1	1	2	7	0	13.64	55.6	0.9	6.8	320.3	38.6	0.74	117	38	Positive	Lowest	8.85396383866481	12	Skilled laborer	MiFIS	9.66393442622951	1	5+	5+	(-2,6]	(-2,5]	(-2,5]	12	12	15.2415790275873	0	0	0	0	0	0	0	-0.105360515657826
964	Baseline	Intervention	Male	25.1	131.2	7	5	0	2	0	2	2	7	13.99	151.3	0.29	7.5	438.5	40.1	0.7	148.5	34.2	Positive	Lowest	8.85396383866481	12	Skilled laborer	MiFIS	9.66393442622951	1	5+	5+	(-2,6]	(-2,5]	(-2,5]	12	12	14.5816292385485	0	0	0	0	0	0	1	-1.23787435600162
966	Midline	Intervention	Female	29	140.8	7	2	0	5	0	5	0	0	12.33	94.9	0.5	12.7	701.5	28.9	0.8	192.4	59.4	Positive	Middle	-3.14603616133519	2	Rickshaw/ Cart/ Van puller/Babytaxi driver/ Boatman	MiFIS	10.5109289617486	1	0-5	0	(-2,6]	(-2,5]	NA	0	2	14.628260588843	0	0	0	0	0	0	0	-0.693147180559945
966	Baseline	Intervention	Female	25.6	134	7	0	3	0	3	2	0	0	13.67	36.2	0.29	9.74	451.1	24.3	0.48	125.7	14.7	Positive	Middle	-3.14603616133519	2	Rickshaw/ Cart/ Van puller/Babytaxi driver/ Boatman	MiFIS	10.5109289617486	1	0-5	0	(-2,6]	(-2,5]	NA	0	2	14.2570728447316	0	0	0	0	1	0	1	-1.23787435600162
967	Midline	Intervention	Female	30.4	142.6	7	2	0	3	0	0	3	7	12.19	57.7	1.3	14.1	642	24.7	0.77	53.1	54.9	Negative	Middle	5.85396383866481	3	Share cropper	FS	9.59562841530055	0	0-5	5+	(-2,6]	(-2,5]	(-2,5]	9	3	14.9497707373974	0	0	0	1	0	0	0	0.262364264467491
967	Baseline	Intervention	Female	24.9	132.9	7	7	1	1	2	1	0	7	12.04	46.4	0.29	8.82	589.3	29.6	0.59	174.5	34.9	Negative	Middle	5.85396383866481	3	Share cropper	FS	9.59562841530055	0	0-5	5+	(-2,6]	(-2,5]	(-2,5]	9	3	14.0977363791238	0	0	0	0	1	0	1	-1.23787435600162
969	Midline	Intervention	Female	31.2	147	7	1	2	3	1	0	2	7	11.81	45.7	1	12.4	343.5	26.5	0.7	194.8	71.3	Positive	Second	2.85396383866481	4	Farmer	FS	11.0928961748634	1	0-5	5+	(-2,6]	(-2,5]	NA	6	4	14.4384284325975	0	0	0	0	0	0	0	0
969	Baseline	Intervention	Female	27.2	141.3	7	1	2	1	0	2	1	7	10.63	48.7	0.8	10.1	449.4	19.8	0.59	56.4	38	Positive	Second	2.85396383866481	4	Farmer	FS	11.0928961748634	1	0-5	5+	(-2,6]	(-2,5]	NA	6	4	13.6233708927665	1	0	0	1	1	0	0	-0.22314355131421
974	Baseline	Intervention	Male	26.6	136.2	7	0	5	0	0	4	0	7	13.07	74.5	0.29	11.76	407	20.3	0.77	129	26.9	Positive	Lowest	-3.14603616133519	10	Salaried worker	MiFIS	10.3114754098361	1	5+	0	(-2,6]	(-2,5]	(-2,5]	0	10	14.3392825183661	0	0	0	0	0	0	1	-1.23787435600162
974	Midline	Intervention	Male	29.5	141.2	7	0	1	3	1	1	0	3	13.39	94.5	0.1	12	422.8	31.3	0.94	68.8	28.5	Positive	Lowest	-3.14603616133519	10	Salaried worker	MiFIS	10.3114754098361	1	5+	0	(-2,6]	(-2,5]	(-2,5]	0	10	14.7962827725124	0	0	0	1	0	0	1	-2.30258509299405
977	Midline	Intervention	Male	32.1	141.5	7	7	1	3	1	3	1	7	13.03	58.2	0.1	12.6	684.1	27.5	0.74	321.5	37.6	Negative	Lowest	7.85396383866481	11	Businessman	FS	8.80874316939891	0	5+	5+	(-2,6]	(-2,5]	(-2,5]	11	11	16.0321642173082	0	0	0	0	0	0	0	-2.30258509299405
977	Baseline	Intervention	Male	30.8	136	7	7	1	1	2	1	7	7	12.6	41.7	0.29	8	578.9	30.4	0.66	320.8	25.6	Negative	Lowest	7.85396383866481	11	Businessman	FS	8.80874316939891	0	5+	5+	(-2,6]	(-2,5]	(-2,5]	11	11	16.6522491349481	0	0	0	0	0	0	1	-1.23787435600162
980	Baseline	Intervention	Male	25.6	128	7	3	3	3	2	5	2	7	12.01	33.4	0.29	13.44	434.1	23	0.68	208.7	27.4	Positive	Lowest	3.85396383866481	8	Businessman	FS	8.92896174863388	1	5+	5+	(-2,6]	(-2,5]	(-2,5]	7	8	15.625	0	0	0	0	0	0	1	-1.23787435600162
980	Midline	Intervention	Male	28.3	133.8	7	3	1	3	0	2	6	1	11.96	44.6	0.1	16.3	295.8	30	0.84	54.7	68.6	Positive	Lowest	3.85396383866481	8	Businessman	FS	8.92896174863388	1	5+	5+	(-2,6]	(-2,5]	(-2,5]	7	8	15.807901045891	0	0	0	1	0	0	0	-2.30258509299405
983	Baseline	Intervention	Male	28.4	137	7	2	2	7	0	2	1	7	14.38	51.6	0.3	8.15	766.2	27.6	0.68	413.9	23.1	Negative	Lowest	10.8539638386648	14	Professional	FS	10.103825136612	0	5+	5+	(-2,6]	(-2,5]	(-2,5]	14	14	15.1313335819703	0	0	0	0	0	0	1	-1.20397280432594
983	Midline	Intervention	Male	30.7	142.5	7	3	3	5	0	2	2	2	14.42	79.4	0.2	8.5	786.7	34.1	0.71	232	91.3	Negative	Lowest	10.8539638386648	14	Professional	FS	10.103825136612	0	5+	5+	(-2,6]	(-2,5]	(-2,5]	14	14	15.1184979993844	0	0	0	0	0	0	0	-1.6094379124341
985	Midline	Intervention	Female	20.4	127.7	7	7	0	5	1	3	0	7	12.64	50.4	1e-04	8.8	534.6	37	0.77	321.9	24.7	Positive	Lowest	6.85396383866481	14	Salaried worker	MiFIS	8.1448087431694	1	5+	5+	(-2,6]	(-6,-2]	(-5,-2]	10	14	12.5097425752532	0	0	0	0	0	0	1	-9.21034037197618
985	Baseline	Intervention	Female	17.4	123.2	7	6	1	3	2	1	3	7	12.71	51.7	0.29	5.54	665.3	21.3	0.74	50.9	74.1	Positive	Lowest	6.85396383866481	14	Salaried worker	MiFIS	8.1448087431694	1	5+	5+	(-2,6]	(-6,-2]	(-5,-2]	10	14	11.4637797267667	0	0	0	1	0	0	0	-1.23787435600162
987	Midline	Intervention	Female	24.5	120	7	4	1	3	1	7	5	0	12.21	77.9	0.1	11.6	453.4	33.9	0.66	165.1	14.7	Positive	Middle	3.85396383866481	7	Salaried worker	FS	9.35245901639344	1	5+	5+	(-2,6]	(-2,5]	(-2,5]	7	7	17.0138888888889	0	0	0	0	0	0	1	-2.30258509299405
987	Baseline	Intervention	Female	22	124.4	7	5	1	1	2	0	0	4	12.77	75.2	0.29	7.91	473	24.6	0.67	55.3	66.9	Positive	Middle	3.85396383866481	7	Salaried worker	FS	9.35245901639344	1	5+	5+	(-2,6]	(-2,5]	(-2,5]	7	7	14.2161474757292	0	0	0	1	0	0	0	-1.23787435600162
989	Baseline	Intervention	Female	25.3	128.9	7	1	0	0	2	1	0	0	11.36	30	0.3	5.57	224.7	16.9	0.58	158.6	72.1	Indeterminate	Highest	1.85396383866481	8	Share cropper	SFIS	8.2896174863388	0	5+	0-5	(-2,6]	(-2,5]	(-2,5]	5	8	15.2270118764674	1	0	0	0	1	0	0	-1.20397280432594
989	Midline	Intervention	Female	27.4	134.2	7	1	7	0	0	0	0	0	11.34	25.7	1e-04	7	150	26.8	0.61	79.6	36	Indeterminate	Highest	1.85396383866481	8	Share cropper	SFIS	8.2896174863388	0	5+	0-5	(-2,6]	(-2,5]	(-2,5]	5	8	15.2140742402402	1	0	0	1	1	1	1	-9.21034037197618
991	Midline	Intervention	Female	20.5	124.3	7	3	0	1	0	0	0	0	12.24	74.4	0.1	6.4	413.6	20.6	0.65	48.3	49.1	Positive	Middle	0.853963838664812	4	Share cropper	MiFIS	7.42896174863388	1	0-5	0-5	(-2,6]	(-2,5]	(-2,5]	4	4	13.2681876108784	0	0	0	1	0	0	0	-2.30258509299405
991	Baseline	Intervention	Female	19	120.7	7	3	2	2	1	0	0	0	12.42	76.4	0.4	6.44	506.5	18.2	0.52	27.4	63.4	Positive	Middle	0.853963838664812	4	Share cropper	MiFIS	7.42896174863388	1	0-5	0-5	(-2,6]	(-2,5]	(-2,5]	4	4	13.0418457918425	0	0	0	1	1	0	0	-0.916290731874155
993	Baseline	Intervention	Male	18.3	116.3	7	0	3	0	0	1	0	0	12.65	25.2	0.4	5.64	824.8	21.5	0.58	374.3	77.9	Positive	Middle	1.85396383866481	9	Salaried worker	MiFIS	9.51639344262295	1	5+	0-5	(-6,-2]	(-6,-2]	(-2,5]	5	9	13.5298088304552	0	0	0	0	1	0	0	-0.916290731874155
993	Midline	Intervention	Male	19.9	120.4	7	3	2	0	0	1	0	0	13.4	22.3	0.3	6.9	706.8	22.5	0.61	361	52	Positive	Middle	1.85396383866481	9	Salaried worker	MiFIS	9.51639344262295	1	5+	0-5	(-6,-2]	(-6,-2]	(-2,5]	5	9	13.7277734241344	0	0	0	0	1	0	0	-1.20397280432594
995	Baseline	Intervention	Female	21.8	124.6	7	3	7	0	0	2	1	0	13.4	44.3	0.29	5.16	572.3	24.2	0.57	38.9	77	Indeterminate	Highest	-2.14603616133519	0	Fisherman	MiFIS	11.6775956284153	0	0	0-5	(-6,-2]	(-6,-2]	NA	1	0	14.0417232414996	0	0	0	1	1	0	0	-1.23787435600162
995	Midline	Intervention	Female	25.3	131.3	7	6	3	3	0	2	0	0	12.82	25	0.5	7.2	408.9	25.5	0.57	NA	45.4	Positive	Highest	-2.14603616133519	0	Fisherman	MiFIS	11.6775956284153	1	0	0-5	(-6,-2]	(-6,-2]	NA	1	0	14.6754378994054	0	0	0	NA	1	0	0	-0.693147180559945
997	Midline	Intervention	Male	31	138.2	7	2	7	3	0	0	0	0	14.51	43.7	1e-04	5.5	267.1	26.3	0.74	233.2	87.1	Positive	Middle	0.853963838664812	0	Share cropper	MiFIS	8.45355191256831	1	0	0-5	(-2,6]	(-2,5]	(-2,5]	4	0	16.2310123334751	0	0	0	0	0	0	0	-9.21034037197618
997	Baseline	Intervention	Male	27.8	131.7	7	1	7	0	0	0	0	0	15.19	24.4	0.3	4.72	451.4	21.8	0.67	57.8	53.4	Positive	Middle	0.853963838664812	0	Share cropper	MiFIS	8.45355191256831	1	0	0-5	(-2,6]	(-2,5]	(-2,5]	4	0	16.0277753274884	0	0	0	1	0	0	0	-1.20397280432594
999	Midline	Intervention	Female	30.3	141.4	7	7	0	3	0	0	0	0	12.66	52	0.2	12.3	254.9	26.5	0.56	182.4	51.5	Positive	Middle	-2.14603616133519	6	Share cropper	MiFIS	5.74043715846995	1	5+	0-5	(-2,6]	(-2,5]	(-2,5]	1	6	15.154576682158	0	0	0	0	1	0	0	-1.6094379124341
999	Baseline	Intervention	Female	27.4	135.2	7	7	4	0	0	2	2	7	13.56	64	0.29	6.36	348.2	35.8	0.59	118.4	55	Positive	Middle	-2.14603616133519	6	Share cropper	MiFIS	5.74043715846995	1	5+	0-5	(-2,6]	(-2,5]	(-2,5]	1	6	14.9898462938973	0	0	0	0	1	0	0	-1.23787435600162
1001	Midline	Intervention	Female	25.9	135.4	7	2	2	4	2	0	0	0	13.49	27.7	0.1	5.3	785.8	27.8	0.59	134.7	49.1	Positive	Highest	-3.14603616133519	0	Unemployed	SFIS	10.775956284153	1	0	0	(-6,-2]	(-6,-2]	NA	0	0	14.1274062954777	0	0	0	0	1	0	0	-2.30258509299405
1001	Baseline	Intervention	Female	22	129.4	7	1	7	1	0	0	0	0	12.66	36.6	0.29	4.18	1166	43.1	0.48	153.4	62.2	Positive	Highest	-3.14603616133519	0	Unemployed	SFIS	10.775956284153	1	0	0	(-6,-2]	(-6,-2]	NA	0	0	13.1387523918502	0	0	0	0	1	0	0	-1.23787435600162
1002	Midline	Intervention	Male	22.7	130.5	7	4	2	7	2	3	5	0	12.2	53.8	0.1	7.9	241.4	25.4	0.67	31.6	12.5	Negative	Second	3.85396383866481	5	Salaried worker	FS	10.0027322404372	0	0-5	5+	(-6,-2]	(-6,-2]	(-2,5]	7	5	13.3292230002496	0	0	0	1	0	0	1	-2.30258509299405
1002	Baseline	Intervention	Male	20.6	124.8	7	4	2	0	2	0	0	0	12.09	80.7	0.7	6.52	308.1	26.9	0.7	379.7	51.7	Negative	Second	3.85396383866481	5	Salaried worker	FS	10.0027322404372	0	0-5	5+	(-6,-2]	(-6,-2]	(-2,5]	7	5	13.2262902695595	0	0	0	0	0	0	0	-0.356674943938732
1009	Midline	Intervention	Female	28.3	134	7	4	3	2	0	0	0	1	12.24	18.4	1e-04	12.6	872.6	30.4	0.8	53.1	30.8	Indeterminate	Lowest	10.8539638386648	14	Salaried worker	FS	9.61748633879781	0	5+	5+	(-2,6]	(-2,5]	(-2,5]	14	14	15.7607484963243	0	0	0	1	0	0	1	-9.21034037197618
1009	Baseline	Intervention	Female	22.9	126.8	7	7	5	2	4	6	5	0	12.55	21.2	0.3	7.35	925.9	21.4	0.72	45.4	34.9	Positive	Lowest	10.8539638386648	14	Salaried worker	FS	9.61748633879781	1	5+	5+	(-2,6]	(-2,5]	(-2,5]	14	14	14.2428524515121	0	0	0	1	0	0	1	-1.20397280432594
1011	Midline	Intervention	Female	36.1	144.2	7	2	0	1	1	2	0	0	12.15	33.4	0.3	9.8	394.6	40.2	0.74	137	36.6	Positive	Highest	-3.14603616133519	0	Salaried worker	SFIS	10.8579234972678	1	0	0	(-2,6]	(-2,5]	NA	0	0	17.3610777141472	0	0	0	0	0	0	1	-1.20397280432594
1011	Baseline	Intervention	Female	30.2	137.5	7	7	0	1	1	5	1	0	11.79	20.2	1.5	4.71	553.1	28.9	0.56	90.4	47.9	Positive	Highest	-3.14603616133519	0	Salaried worker	SFIS	10.8579234972678	1	0	0	(-2,6]	(-2,5]	NA	0	0	15.9735537190083	0	0	0	1	1	0	0	0.405465108108164
1013	Baseline	Intervention	Female	32.9	142.8	7	5	1	1	1	1	0	0	10.75	87.2	0.9	4.24	485.9	33.2	0.57	20.3	38.5	Positive	Second	-1.14603616133519	9	Farmer	MiFIS	10.5901639344262	1	5+	0-5	(-2,6]	(-2,5]	NA	2	9	16.133904542209	1	0	0	1	1	0	0	-0.105360515657826
1013	Midline	Intervention	Female	39.5	148.9	7	3	4	2	1	2	0	0	13.1	109	2.8	9.4	418.8	32.4	0.68	83.5	33.9	Positive	Second	-1.14603616133519	9	Farmer	MiFIS	10.5901639344262	1	5+	0-5	(-2,6]	(-2,5]	NA	2	9	17.815897283008	0	0	0	1	0	0	1	1.02961941718116
1015	Baseline	Intervention	Male	23.3	129.9	7	1	0	0	0	7	0	0	13.46	47.4	0.29	7.02	364.1	26	0.77	35.6	58.9	Positive	Fourth	-3.14603616133519	0	Agriculture day laborer	SFIS	10.7049180327869	1	0	0	(-2,6]	(-6,-2]	(-2,5]	0	0	13.8082174895001	0	0	0	1	0	0	0	-1.23787435600162
1015	Midline	Intervention	Male	27.8	135.5	7	5	2	2	1	1	0	1	13.48	45.8	1e-04	12	386.2	31.6	0.81	69.7	60.9	Positive	Fourth	-3.14603616133519	0	Agriculture day laborer	SFIS	10.7049180327869	1	0	0	(-2,6]	(-6,-2]	(-2,5]	0	0	15.1414060266064	0	0	0	1	0	0	0	-9.21034037197618
1018	Baseline	Intervention	Female	30.3	145	7	0	3	0	0	3	0	0	12.29	34.9	0.9	4.91	631.4	29.1	0.64	12.4	42.6	Positive	Second	-3.14603616133519	0	Fisherman	SFIS	10.4180327868852	1	0	0	(-2,6]	(-2,5]	NA	0	0	14.4114149821641	0	0	0	1	1	0	0	-0.105360515657826
1018	Midline	Intervention	Female	37.1	149.9	7	1	0	2	1	1	0	0	13.01	13.6	0.3	11.4	300.9	28.3	0.81	10.2	27.5	Positive	Second	-3.14603616133519	0	Fisherman	SFIS	10.4180327868852	1	0	0	(-2,6]	(-2,5]	NA	0	0	16.5108960788179	0	1	0	1	0	0	1	-1.20397280432594
1019	Baseline	Intervention	Female	22.6	123.3	7	2	6	0	0	2	0	0	11.24	32.7	3	7.89	706.7	13.3	0.57	14.8	42.8	Positive	Lowest	-2.14603616133519	0	Petty businessman	SFIS	8.52732240437158	1	0	0-5	(-2,6]	(-2,5]	(-2,5]	1	0	14.8655946336519	1	0	0	1	1	0	0	1.09861228866811
1019	Midline	Intervention	Female	25.3	130.1	7	7	1	1	1	2	0	7	14.02	27.5	3.4	8.3	730	11.2	0.7	10.6	40.7	Positive	Lowest	-2.14603616133519	0	Petty businessman	SFIS	8.52732240437158	1	0	0-5	(-2,6]	(-2,5]	(-2,5]	1	0	14.9474093421899	0	0	0	1	0	0	0	1.22377543162212
1021	Baseline	Intervention	Female	23.1	128	7	3	4	0	1	6	3	0	14.81	55.5	0.6	6.14	743.7	22.5	0.72	31.9	57.2	Negative	Second	-3.14603616133519	0	Share cropper	SFIS	9.02459016393443	0	0	0	(-2,6]	(-2,5]	(-2,5]	0	0	14.09912109375	0	0	0	1	0	0	0	-0.510825623765991
1021	Midline	Intervention	Female	26.1	132.8	7	4	2	5	1	5	2	1	14.07	78.6	0.1	7.2	609.1	30.2	0.71	309.8	55.1	Negative	Second	-3.14603616133519	0	Share cropper	SFIS	9.02459016393443	0	0	0	(-2,6]	(-2,5]	(-2,5]	0	0	14.7994084772826	0	0	0	0	0	0	0	-2.30258509299405
1034	Midline	Intervention	Female	22.8	131.2	7	4	1	5	1	4	0	0	12.62	47.5	2.1	7.5	401.4	16.4	0.61	130.3	66.8	Positive	Fourth	-3.14603616133519	0	Farmer	MiFIS	10.6530054644809	1	0	0	(-6,-2]	(-6,-2]	NA	0	0	13.2454640095181	0	0	0	0	1	0	0	0.741937344729377
1034	Baseline	Intervention	Female	19.7	126	7	7	2	1	0	0	4	7	12.49	23.6	0.4	8.05	417.7	20.7	0.55	71.4	52.3	Positive	Fourth	-3.14603616133519	0	Farmer	MiFIS	10.6530054644809	1	0	0	(-6,-2]	(-6,-2]	NA	0	0	12.4086671705719	0	0	0	1	1	0	0	-0.916290731874155
1035	Baseline	Intervention	Female	21.7	125.2	7	5	0	0	0	0	2	0	12.61	64.1	0.4	8.46	952.3	18.9	0.64	124.9	90	Negative	Second	0.853963838664812	8	Professional	MiFIS	10.4453551912568	0	5+	0-5	(-6,-2]	(-6,-2]	NA	4	8	13.8436648327532	0	0	0	0	1	0	0	-0.916290731874155
1035	Midline	Intervention	Female	25	131.4	7	4	1	2	0	0	0	1	10.83	73	0.1	10.9	973.3	20.9	NA	783	31.1	Negative	Second	0.853963838664812	8	Professional	MiFIS	10.4453551912568	0	5+	0-5	(-6,-2]	(-6,-2]	NA	4	8	14.4793570702121	1	0	0	0	NA	0	1	-2.30258509299405
1036	Midline	Intervention	Female	21	127.5	7	7	0	3	1	0	0	0	12.21	60.9	1e-04	7.7	508.2	32.4	0.58	96	43.8	Positive	Lowest	0.853963838664812	0	Businessman	FS	8.78142076502732	1	0	0-5	(-2,6]	(-6,-2]	(-2,5]	4	0	12.9181084198385	0	0	0	1	1	0	0	-9.21034037197618
1036	Baseline	Intervention	Female	19	120.8	7	7	1	1	0	0	0	0	12.44	56.4	0.29	5.5	513.3	31	0.73	50.2	62.8	Positive	Lowest	0.853963838664812	0	Businessman	FS	8.78142076502732	1	0	0-5	(-2,6]	(-6,-2]	(-2,5]	4	0	13.0202622691987	0	0	0	1	0	0	0	-1.23787435600162
1038	Baseline	Intervention	Female	20.1	123.7	7	7	1	0	0	2	1	0	12.17	89.2	0.29	5.33	761.9	18	0.69	63.2	77.1	Positive	Lowest	1.85396383866481	0	Petty businessman	FS	8.92076502732241	1	0	0-5	(-2,6]	(-2,5]	(-2,5]	5	0	13.1358039536809	0	0	0	1	0	0	0	-1.23787435600162
1038	Midline	Intervention	Female	22	128.8	7	4	0	5	0	1	0	1	11.36	112.5	26.1	5.3	719.5	32.4	0.59	148.3	101.8	Positive	Lowest	1.85396383866481	0	Petty businessman	FS	8.92076502732241	1	0	0-5	(-2,6]	(-2,5]	(-2,5]	5	0	13.2614482465954	1	0	0	0	1	0	0	3.26193531432865
1040	Midline	Intervention	Female	21.8	125.2	7	5	3	3	1	0	1	0	11.29	67.4	0.4	8.8	430.4	23	0.68	84.6	15.5	Positive	Middle	0.853963838664812	0	Agriculture day laborer	MiFIS	8.7103825136612	1	0	0-5	(-2,6]	(-2,5]	(-2,5]	4	0	13.9074605232267	1	0	0	1	0	0	1	-0.916290731874155
1040	Baseline	Intervention	Female	19.7	119.7	7	7	0	0	0	2	2	0	11.03	16	0.29	8.67	504.7	22.1	0.76	69	66	Indeterminate	Middle	0.853963838664812	0	Agriculture day laborer	MiFIS	8.7103825136612	0	0	0-5	(-2,6]	(-2,5]	(-2,5]	4	0	13.7492157014647	1	0	0	1	0	0	0	-1.23787435600162
1042	Midline	Intervention	Male	29.5	131.9	7	4	1	4	0	0	0	0	12.55	67.5	0.3	6	304.9	29.3	0.61	324.4	98.4	Positive	Fourth	-3.14603616133519	8	Petty businessman	MiFIS	10.2868852459016	1	5+	0	(-2,6]	(-2,5]	(-2,5]	0	8	16.9563520506552	0	0	0	0	1	0	0	-1.20397280432594
1042	Baseline	Intervention	Male	24.6	128.3	7	3	2	0	0	0	1	0	12.6	63.4	0.6	5.77	281.8	22.2	0.71	224	56.7	Positive	Fourth	-3.14603616133519	8	Petty businessman	MiFIS	10.2868852459016	1	5+	0	(-2,6]	(-2,5]	(-2,5]	0	8	14.9445139357592	0	0	0	0	0	0	0	-0.510825623765991
1044	Baseline	Intervention	Female	23.6	130.5	7	7	0	1	0	0	0	0	12.16	57.3	0.29	5.41	366.6	27.1	0.75	71.3	64.9	Positive	Fourth	-3.14603616133519	0	Petty businessman	SFIS	10.792349726776	1	0	0	(-2,6]	(-6,-2]	NA	0	0	13.8576943967352	0	0	0	1	0	0	0	-1.23787435600162
1044	Midline	Intervention	Female	28.4	136.9	7	2	0	0	0	1	0	0	12.5	76.5	1.5	8.9	330.6	28.2	0.72	280.2	105.9	Positive	Fourth	-3.14603616133519	0	Petty businessman	SFIS	10.792349726776	1	0	0	(-2,6]	(-6,-2]	NA	0	0	15.1534473292316	0	0	0	0	0	0	0	0.405465108108164
1047	Midline	Intervention	Male	21.5	126.6	7	7	2	2	2	2	2	0	10.39	61.8	0.1	4.1	208.3	18.2	0.71	182.4	97.7	Positive	Middle	0.853963838664812	5	Petty businessman	MiFIS	10.016393442623	1	0-5	0-5	(-6,-2]	(-6,-2]	(-5,-2]	4	5	13.41439370684	1	0	0	0	0	0	0	-2.30258509299405
1047	Baseline	Intervention	Male	18.3	122.3	7	7	0	0	5	2	5	0	12.74	38.8	0.29	4.93	179.8	18.3	0.64	122.2	53.4	Positive	Middle	0.853963838664812	5	Petty businessman	MiFIS	10.016393442623	1	0-5	0-5	(-6,-2]	(-6,-2]	(-5,-2]	4	5	12.2348366582449	0	0	0	0	1	1	0	-1.23787435600162
1048	Baseline	Intervention	Male	21.3	122.2	7	5	0	0	3	4	2	0	12.55	52.9	0.3	8.85	779.4	26.7	0.67	58.4	96.4	Positive	Second	1.85396383866481	2	Petty businessman	MiFIS	10.1994535519126	1	0-5	0-5	(-6,-2]	(-6,-2]	(-2,5]	5	2	14.263864074081	0	0	0	1	0	0	0	-1.20397280432594
1048	Midline	Intervention	Male	16	127.1	7	4	0	3	0	1	0	0	12.32	53.1	4.2	6.7	713.2	22	0.62	373.1	NA	Positive	Second	1.85396383866481	2	Petty businessman	MiFIS	10.1994535519126	1	0-5	0-5	(-6,-2]	(-6,-2]	(-2,5]	5	2	9.90441619347287	0	0	0	0	1	0	NA	1.43508452528932
1052	Baseline	Intervention	Female	20.8	130.4	7	3	2	1	7	5	4	3	11.11	94.5	0.29	7.42	511.3	24.5	0.66	198.3	24.5	Positive	Lowest	1.85396383866481	9	Salaried worker	FS	10.5027322404372	1	5+	0-5	(-2,6]	(-6,-2]	NA	5	9	12.2323008016862	1	0	0	0	0	0	1	-1.23787435600162
1052	Midline	Intervention	Female	23.4	136.4	7	6	2	7	0	3	0	4	12.03	125.7	2.7	5.8	485	15.1	0.65	64.9	21.4	Positive	Lowest	1.85396383866481	9	Salaried worker	FS	10.5027322404372	1	5+	0-5	(-2,6]	(-6,-2]	NA	5	9	12.5772912169658	0	0	0	1	0	0	1	0.993251773010283
1054	Baseline	Intervention	Male	31.8	128.5	7	1	2	6	7	1	3	2	12.61	72.3	0.29	5.9	354.4	34.7	NA	130.4	NA	Positive	Lowest	7.85396383866481	12	Salaried worker	FS	8.62841530054645	1	5+	5+	(-2,6]	(-2,5]	(-2,5]	11	12	19.2584293479084	0	0	0	0	NA	0	NA	-1.23787435600162
1054	Midline	Intervention	Male	39.1	135.2	7	7	1	5	7	4	2	3	12.58	68.1	1e-04	6.3	358.2	31.4	0.72	259.6	28.4	Positive	Lowest	7.85396383866481	12	Salaried worker	FS	8.62841530054645	1	5+	5+	(-2,6]	(-2,5]	(-2,5]	11	12	21.3906200763279	0	0	0	0	0	0	1	-9.21034037197618
1060	Midline	Intervention	Male	26.3	132.4	7	2	0	4	1	2	1	4	11.76	75.2	1e-04	5.6	348.5	25.5	0.61	10.6	20.5	Negative	Second	2.85396383866481	3	Agriculture day laborer	MiFIS	9.37431693989071	0	0-5	5+	(-2,6]	(-2,5]	(-2,5]	6	3	15.0030576573781	0	0	0	1	1	0	1	-9.21034037197618
1060	Baseline	Intervention	Male	23.6	127.8	7	1	1	0	1	0	7	0	11.59	65.2	0.29	4.52	289.1	28.4	0.46	7.3	54.9	Negative	Second	2.85396383866481	3	Agriculture day laborer	MiFIS	9.37431693989071	0	0-5	5+	(-2,6]	(-2,5]	(-2,5]	6	3	14.4494160231778	0	0	0	1	1	0	0	-1.23787435600162
1061	Baseline	Intervention	Female	23.1	130.5	7	7	0	0	0	7	7	0	12.5	137.6	0.29	9.15	401.4	29.1	0.58	302	19.1	Negative	Fourth	-3.14603616133519	0	Agriculture day laborer	MiFIS	9.85792349726776	0	0	0	(-2,6]	(-2,5]	(-2,5]	0	0	13.5640991764654	0	0	0	0	1	0	1	-1.23787435600162
1061	Midline	Intervention	Female	27.5	138.7	7	2	1	4	0	1	0	0	12.51	95.3	0.1	5.8	400	25.9	0.6	50.6	16.8	Negative	Fourth	-3.14603616133519	0	Agriculture day laborer	MiFIS	9.85792349726776	0	0	0	(-2,6]	(-2,5]	(-2,5]	0	0	14.2948555673784	0	0	0	1	1	0	1	-2.30258509299405
1070	Midline	Intervention	Female	27.5	138.9	7	4	3	3	1	5	2	0	12.79	48.8	0.2	3.3	469.3	21.1	0.63	44.2	23.8	Positive	Second	-3.14603616133519	3	Share cropper	SFIS	9.58196721311475	1	0-5	0	(-2,6]	(-2,5]	(-2,5]	0	3	14.253719313686	0	0	0	1	1	0	1	-1.6094379124341
1070	Baseline	Intervention	Female	23.5	130.5	7	4	2	1	5	1	4	7	10.12	119	1	5.19	609.2	15.3	0.62	40.3	34.3	Positive	Second	-3.14603616133519	3	Share cropper	SFIS	9.58196721311475	1	0-5	0	(-2,6]	(-2,5]	(-2,5]	0	3	13.7989753526813	1	0	0	1	1	0	1	0
1072	Midline	Intervention	Female	25.6	132.9	7	3	5	5	2	5	0	0	11.89	99.1	15.6	4.8	661	13.1	0.52	33.9	13	Positive	Second	1.85396383866481	0	Skilled laborer	SFIS	9.60928961748634	1	0	0-5	(-2,6]	(-2,5]	(-2,5]	5	0	14.4940582853642	0	0	0	1	1	0	1	2.74727091425549
1072	Baseline	Intervention	Female	23	127.5	7	3	3	1	2	0	5	3	9.46	30.5	0.29	5.66	573	35.5	0.71	240.4	33.4	Positive	Second	1.85396383866481	0	Skilled laborer	SFIS	9.60928961748634	1	0	0-5	(-2,6]	(-2,5]	(-2,5]	5	0	14.1484044598231	1	0	0	0	0	0	1	-1.23787435600162
1080	Baseline	Intervention	Male	25.8	133.6	7	2	1	0	0	1	0	0	12.8	127.3	0.29	12.3	514.1	24.6	0.73	28.9	42	Positive	Second	-3.14603616133519	5	Skilled laborer	SFIS	11.9426229508197	1	0-5	0	(-6,-2]	(-6,-2]	NA	0	5	14.4546236867582	0	0	0	1	0	0	0	-1.23787435600162
1080	Midline	Intervention	Male	30.7	142.7	7	3	0	1	0	2	0	1	13.24	115.4	0.3	20.01	345.4	37.8	0.65	149.7	14.3	Positive	Second	-3.14603616133519	5	Skilled laborer	SFIS	11.9426229508197	1	0-5	0	(-6,-2]	(-6,-2]	NA	0	5	15.0761492862892	0	0	0	0	0	0	1	-1.20397280432594
1082	Baseline	Intervention	Male	26.2	126.6	7	7	2	1	7	7	0	7	12.69	31.3	0.5	7.4	1235	22.6	0.79	59.6	63.6	Positive	Second	1.85396383866481	0	Farmer	MiFIS	9.39071038251366	1	0	0-5	(-2,6]	(-2,5]	(-2,5]	5	0	16.3468425636841	0	0	0	1	0	0	0	-0.693147180559945
1082	Midline	Intervention	Male	28.4	132.6	7	3	4	7	1	0	1	0	13.36	65.3	0.4	13	635.2	36.6	0.72	69.8	24.8	Positive	Second	1.85396383866481	0	Farmer	MiFIS	9.39071038251366	1	0	0-5	(-2,6]	(-2,5]	(-2,5]	5	0	16.1521854361886	0	0	0	1	0	0	1	-0.916290731874155
1089	Midline	Intervention	Female	31.6	144.9	7	3	0	4	0	1	0	0	12.58	71	1.7	10.7	606.6	26.1	0.83	10.3	34.8	Positive	Fourth	-3.14603616133519	0	Fisherman	MiFIS	11.6092896174863	1	0	0	(-2,6]	(-2,5]	NA	0	0	15.0504786385604	0	0	0	1	0	0	1	0.53062825106217
1089	Baseline	Intervention	Female	27.9	140.6	7	1	2	0	0	1	0	0	12.44	38.4	0.29	5.63	617.9	23	0.66	4.9	49.3	Positive	Fourth	-3.14603616133519	0	Fisherman	MiFIS	11.6092896174863	1	0	0	(-2,6]	(-2,5]	NA	0	0	14.1134621182536	0	0	0	1	0	0	0	-1.23787435600162
1091	Baseline	Intervention	Female	29.5	137.7	7	2	0	0	0	5	0	0	12.22	31.6	0.5	5.82	431.2	20.2	0.54	11.4	53.8	Positive	Highest	-3.14603616133519	9	Share cropper	MiFIS	9.95628415300546	1	5+	0	(-2,6]	(-2,5]	NA	0	9	15.55801319425	0	0	0	1	1	0	0	-0.693147180559945
1091	Midline	Intervention	Female	34.6	142.6	7	7	1	2	1	1	1	7	12	31.5	0.4	15.7	541.9	25.7	0.61	25.1	76.8	Positive	Highest	-3.14603616133519	9	Share cropper	MiFIS	9.95628415300546	1	5+	0	(-2,6]	(-2,5]	NA	0	9	17.0151995892747	0	0	0	1	1	0	0	-0.916290731874155
1093	Midline	Intervention	Female	24	131.4	7	4	2	4	0	2	0	2	14.24	62.7	0.2	16.3	542.1	37.8	0.76	214.6	94.4	Negative	Fourth	1.85396383866481	0	Skilled laborer	MiFIS	9.20765027322404	0	0	0-5	(-2,6]	(-6,-2]	(-5,-2]	5	0	13.9001827874037	0	0	0	0	0	0	0	-1.6094379124341
1093	Baseline	Intervention	Female	18.4	124.5	7	2	1	0	2	5	0	7	13.56	67.9	0.29	9.73	612.8	26.6	0.66	30.2	48.6	Negative	Fourth	1.85396383866481	0	Skilled laborer	MiFIS	9.20765027322404	0	0	0-5	(-2,6]	(-6,-2]	(-5,-2]	5	0	11.870776277802	0	0	0	1	0	0	0	-1.23787435600162
1095	Baseline	Intervention	Female	28.2	135	7	7	0	0	0	2	0	2	12.7	71	0.29	9.81	782.3	25.1	0.65	4.9	66.7	Positive	Middle	-1.14603616133519	0	Farmer	MiFIS	8.89071038251366	1	0	0-5	(-2,6]	(-2,5]	(-2,5]	2	0	15.4732510288066	0	0	0	1	0	0	0	-1.23787435600162
1095	Midline	Intervention	Female	33.8	143.4	7	3	0	3	0	1	0	1	12.79	66.1	0.3	20.01	442.1	26.5	0.83	97.3	92.2	Positive	Middle	-1.14603616133519	0	Farmer	MiFIS	8.89071038251366	1	0	0-5	(-2,6]	(-2,5]	(-2,5]	2	0	16.4368426478684	0	0	0	1	0	0	0	-1.20397280432594
1098	Baseline	Intervention	Female	20.6	126.2	7	2	0	0	3	5	0	3	11.45	112.6	0.3	5.74	329.7	20.7	0.6	77.4	53.5	Positive	Middle	-3.14603616133519	0	Others	MiFIS	9.38251366120219	1	0	0	(-2,6]	(-2,5]	(-2,5]	0	0	12.9344662083931	1	0	0	1	1	0	0	-1.20397280432594
1098	Midline	Intervention	Female	24.3	133	7	4	1	1	2	2	0	6	11.94	93.7	1.2	8.7	462.1	31.3	0.85	216.6	16.5	Positive	Middle	-3.14603616133519	0	Others	MiFIS	9.38251366120219	1	0	0	(-2,6]	(-2,5]	(-2,5]	0	0	13.7373508960371	0	0	0	0	0	0	1	0.182321556793955
1103	Baseline	Intervention	Female	33.9	141.5	7	4	1	0	1	0	1	1	13.69	47.3	0.29	4.51	792.9	29.3	0.67	517.4	38.7	Positive	Second	-3.14603616133519	5	Salaried worker	SFIS	11.4508196721311	1	0-5	0	(-2,6]	(-2,5]	NA	0	5	16.931164079961	0	0	0	0	0	0	0	-1.23787435600162
1103	Midline	Intervention	Female	37.5	143.6	7	2	4	1	1	7	3	7	14.26	70.2	0.6	3.7	454.3	34.5	0.74	41.2	79.5	Positive	Second	-3.14603616133519	5	Salaried worker	SFIS	11.4508196721311	1	0-5	0	(-2,6]	(-2,5]	NA	0	5	18.1853803120708	0	0	0	1	0	0	0	-0.510825623765991
1104	Baseline	Intervention	Male	22.6	133.5	7	7	1	0	4	2	2	7	12.38	61.6	0.4	5.21	537.5	15.9	0.7	162.7	66.2	Negative	Second	-3.14603616133519	8	Farmer	SFIS	9.94262295081967	0	5+	0	(-2,6]	(-2,5]	(-5,-2]	0	8	12.6807782406823	0	0	0	0	0	0	0	-0.916290731874155
1104	Midline	Intervention	Male	25.6	138.9	7	5	3	7	2	0	3	7	12.51	79.7	1.5	16.4	508.8	19.6	0.76	93.2	39.9	Negative	Second	-3.14603616133519	8	Farmer	SFIS	9.94262295081967	0	5+	0	(-2,6]	(-2,5]	(-5,-2]	0	8	13.2689168883768	0	0	0	1	0	0	0	0.405465108108164
1105	Baseline	Intervention	Male	35.2	144.9	7	3	1	0	0	2	1	0	12.42	147.6	1.3	8.4	322.3	27.3	0.92	1067.7	54.4	Positive	Highest	-3.14603616133519	0	Petty businessman	SFIS	11.8688524590164	1	0	0	(-2,6]	(-2,5]	NA	0	0	16.7650901290293	0	0	0	0	0	0	0	0.262364264467491
1105	Midline	Intervention	Male	44	156.4	7	2	1	7	1	1	1	2	13.58	70	0.3	19.3	380.4	32.2	0.75	42.5	32.6	Positive	Highest	-3.14603616133519	0	Petty businessman	SFIS	11.8688524590164	1	0	0	(-2,6]	(-2,5]	NA	0	0	17.9878467566277	0	0	0	1	0	0	1	-1.20397280432594
1106	Midline	Control	Female	20.3	124.9	7	3	0	5	2	2	0	0	12.05	64	0.3	6.9	860.7	20.7	0.81	73	39.1	Positive	Second	-3.14603616133519	9	Skilled laborer	SFIS	8.22404371584699	1	5+	0	(-2,6]	(-6,-2]	(-5,-2]	0	9	13.0128121712742	0	0	0	1	0	0	0	-1.20397280432594
1106	Baseline	Control	Female	17.4	118.2	7	2	0	0	0	1	0	0	12.42	54	0.29	7.66	853.7	27	0.8	64.5	53.2	Positive	Second	-3.14603616133519	9	Skilled laborer	SFIS	8.22404371584699	1	5+	0	(-2,6]	(-6,-2]	(-5,-2]	0	9	12.454155822962	0	0	0	1	0	0	0	-1.23787435600162
1107	Midline	Control	Female	30.5	136.5	7	2	3	2	4	1	0	0	12.37	22.3	1e-04	3.6	622	30.4	0.89	67.3	27.9	Negative	Highest	-3.14603616133519	0	Agriculture day laborer	SFIS	9.47814207650273	0	0	0	(-2,6]	(-2,5]	(-2,5]	0	0	16.3694669189175	0	0	0	1	0	0	1	-9.21034037197618
1107	Baseline	Control	Female	26.5	131.8	7	0	0	0	0	3	0	0	12.78	38.3	0.8	4.18	599	28.8	0.74	88.7	40.8	Negative	Highest	-3.14603616133519	0	Agriculture day laborer	SFIS	9.47814207650273	0	0	0	(-2,6]	(-2,5]	(-2,5]	0	0	15.2550998086492	0	0	0	1	0	0	0	-0.22314355131421
1108	Baseline	Control	Female	23.4	128.7	7	4	4	1	2	4	0	0	12.61	95.7	0.29	5.71	1003	25.3	0.71	117.2	56.2	Negative	Middle	4.85396383866481	8	Salaried worker	MiFIS	8.46448087431694	0	5+	5+	(-2,6]	(-2,5]	(-2,5]	8	8	14.1272868545596	0	0	0	0	0	0	0	-1.23787435600162
1108	Midline	Control	Female	26.8	134.4	7	2	0	3	1	1	1	0	12.17	87.1	1.6	6	854.8	21.4	0.68	215.4	31.8	Negative	Middle	4.85396383866481	8	Salaried worker	MiFIS	8.46448087431694	0	5+	5+	(-2,6]	(-2,5]	(-2,5]	8	8	14.8366638321995	0	0	0	0	0	0	1	0.470003629245736
1110	Baseline	Control	Female	26.6	133.4	7	2	2	0	0	1	0	0	11.87	21.4	0.29	6.7	364.2	14.2	0.77	323.6	36.4	Positive	Middle	-3.14603616133519	0	Petty businessman	SFIS	8.72131147540984	1	0	0	(-2,6]	(-2,5]	(-2,5]	0	0	14.9475487143984	0	0	0	0	0	0	1	-1.23787435600162
1110	Midline	Control	Female	32.1	142.4	7	5	1	4	3	2	0	0	11.61	36.6	1e-04	5.7	388.4	19.3	0.82	98.9	31.2	Positive	Middle	-3.14603616133519	0	Petty businessman	SFIS	8.72131147540984	1	0	0	(-2,6]	(-2,5]	(-2,5]	0	0	15.8301508647898	0	0	0	1	0	0	1	-9.21034037197618
1114	Midline	Control	Female	28.8	139.1	7	3	1	7	0	3	2	0	12.42	16.2	0.1	4	305.4	21.1	0.75	51.3	36.9	Negative	Fourth	1.85396383866481	8	Skilled laborer	SFIS	8.86065573770492	0	5+	0-5	(-2,6]	(-2,5]	(-2,5]	5	8	14.8846363161352	0	0	0	1	0	0	1	-2.30258509299405
1114	Baseline	Control	Female	23.3	131.4	7	0	3	0	2	2	0	0	12.14	30.8	0.29	4.14	392.7	21.7	0.64	158	80.4	Negative	Fourth	1.85396383866481	8	Skilled laborer	SFIS	8.86065573770492	0	5+	0-5	(-2,6]	(-2,5]	(-2,5]	5	8	13.4947607894377	0	0	0	0	1	0	0	-1.23787435600162
1118	Baseline	Control	Male	21.8	120.8	7	2	4	0	1	3	0	0	12.21	49.1	0.29	4.96	353	27.1	0.72	155.4	54.3	Negative	Lowest	2.85396383866481	8	Businessman	FS	7.87431693989071	0	5+	5+	(-2,6]	(-2,5]	(-2,5]	6	8	14.9390377615017	0	0	0	0	0	0	0	-1.23787435600162
1118	Midline	Control	Male	21.8	120.8	7	2	1	3	2	1	0	0	12.56	56.3	0.8	4.2	412.8	34.9	0.82	65.6	40.6	Negative	Lowest	2.85396383866481	8	Businessman	FS	7.87431693989071	0	5+	5+	(-2,6]	(-2,5]	(-2,5]	6	8	14.9390377615017	0	0	0	1	0	0	0	-0.22314355131421
1120	Baseline	Control	Male	20.1	125.7	7	0	3	0	0	3	0	0	12.91	37.4	0.4	6.81	288.7	35.8	0.75	30.4	58.9	Negative	Middle	1.85396383866481	8	Skilled laborer	SFIS	9.22677595628415	0	5+	0-5	(-2,6]	(-6,-2]	(-5,-2]	5	8	12.7211244714563	0	0	0	1	0	0	0	-0.916290731874155
1120	Midline	Control	Male	23.3	131.5	7	3	0	7	0	3	5	0	12.1	34	0.2	5.7	263.5	24.7	0.65	102.8	37.4	Negative	Middle	1.85396383866481	8	Skilled laborer	SFIS	9.22677595628415	0	5+	0-5	(-2,6]	(-6,-2]	(-5,-2]	5	8	13.4742442423629	0	0	0	0	0	0	0	-1.6094379124341
1125	Baseline	Control	Female	26.3	128.9	7	7	2	0	3	3	0	5	12.04	40.7	0.5	6.76	365.4	24.8	0.56	118.4	70.7	Positive	Second	0.853963838664812	4	Salaried worker	FS	9.22131147540984	1	0-5	0-5	(-2,6]	(-2,5]	(-2,5]	4	4	15.8288700534029	0	0	0	0	1	0	0	-0.693147180559945
1125	Midline	Control	Female	32	137.2	7	0	1	7	0	0	3	0	12.12	39.5	2.7	6.5	160.2	20.6	0.36	458.5	23.1	Positive	Second	0.853963838664812	4	Salaried worker	FS	9.22131147540984	1	0-5	0-5	(-2,6]	(-2,5]	(-2,5]	4	4	16.9997195046282	0	0	0	0	1	1	1	0.993251773010283
1127	Baseline	Control	Female	22.9	128.3	7	2	4	0	0	3	0	0	12.3	36.7	0.3	5.39	445.4	25.8	0.64	80.2	51.3	Negative	Fourth	-3.14603616133519	0	Unskilled laborer	SFIS	8.72677595628415	0	0	0	(-2,6]	(-2,5]	(-2,5]	0	0	13.911762972719	0	0	0	1	1	0	0	-1.20397280432594
1127	Midline	Control	Female	28.9	138.9	7	2	1	1	0	0	3	0	12.44	27.5	0.3	4.6	358.7	33.3	0.84	70.6	34.6	Negative	Fourth	-3.14603616133519	0	Unskilled laborer	SFIS	8.72677595628415	0	0	0	(-2,6]	(-2,5]	(-2,5]	0	0	14.9793632060191	0	0	0	1	0	0	1	-1.20397280432594
1133	Baseline	Control	Male	21.4	125.4	7	4	2	0	0	2	0	0	12.33	31.8	0.4	6.21	728.8	21.4	0.64	174.2	74.1	Negative	Fourth	-0.146036161335188	4	Fisherman	SFIS	9.25409836065574	0	0-5	0-5	(-2,6]	(-2,5]	(-2,5]	3	4	13.6087645531111	0	0	0	0	1	0	0	-0.916290731874155
1133	Midline	Control	Male	24.3	130.8	7	7	0	7	4	0	2	0	12.5	46.8	0.8	5.5	819.5	24.4	1.24	732.7	38.6	Negative	Fourth	-0.146036161335188	4	Fisherman	SFIS	9.25409836065574	0	0-5	0-5	(-2,6]	(-2,5]	(-2,5]	3	4	14.2033498863732	0	0	0	0	0	0	0	-0.22314355131421
1134	Baseline	Control	Male	26	131.2	7	2	4	0	0	3	0	0	13.92	51.7	0.4	9.56	621.3	32.5	0.76	458.2	76.9	Positive	Middle	1.85396383866481	9	Rickshaw/ Cart/ Van puller/Babytaxi driver/ Boatman	MiFIS	9.55737704918033	1	5+	0-5	(-2,6]	(-2,5]	(-2,5]	5	9	15.1044765020821	0	0	0	0	0	0	0	-0.916290731874155
1134	Midline	Control	Male	29	135.2	7	1	0	7	1	1	6	0	12.6	71	0.3	9.4	529.1	28.7	1.03	156.2	65.4	Positive	Middle	1.85396383866481	9	Rickshaw/ Cart/ Van puller/Babytaxi driver/ Boatman	MiFIS	9.55737704918033	1	5+	0-5	(-2,6]	(-2,5]	(-2,5]	5	9	15.8651657855117	0	0	0	0	0	0	0	-1.20397280432594
1135	Midline	Control	Male	19.4	116.1	7	5	3	6	7	0	7	3	12.79	36.3	1e-04	6.7	325.5	26	0.93	239.2	53.8	Indeterminate	Lowest	6.85396383866481	12	Salaried worker	FS	7.66939890710383	0	5+	5+	(-6,-2]	(-6,-2]	(-2,5]	10	12	14.3925348740764	0	0	0	0	0	0	0	-9.21034037197618
1135	Baseline	Control	Male	18.4	111.8	7	7	3	1	7	0	0	7	12.24	25	0.6	6.86	611.4	21.8	0.98	395.8	109.1	Positive	Lowest	6.85396383866481	12	Salaried worker	FS	7.66939890710383	1	5+	5+	(-6,-2]	(-6,-2]	(-2,5]	10	12	14.7208950304179	0	0	0	0	0	0	0	-0.510825623765991
1140	Baseline	Control	Female	18.5	119.7	7	7	2	1	1	1	0	7	11.34	36.1	0.29	6.35	332.4	28.5	0.73	38.8	35.1	Negative	Lowest	6.85396383866481	12	Salaried worker	FS	7.92622950819672	0	5+	5+	(-2,6]	(-2,5]	(-2,5]	10	12	12.9117000242182	1	0	0	1	0	0	1	-1.23787435600162
1140	Midline	Control	Female	21.3	125	7	3	1	1	3	0	7	7	10.91	61.1	0.3	5.7	303.6	22.3	0.77	44.2	43	Negative	Lowest	6.85396383866481	12	Salaried worker	FS	7.92622950819672	0	5+	5+	(-2,6]	(-2,5]	(-2,5]	10	12	13.632	1	0	0	1	0	0	0	-1.20397280432594
1142	Midline	Control	Male	52.8	137.9	7	7	0	1	1	2	7	7	12.11	68.5	6.8	4.9	468.1	30.7	0.72	77.6	29.4	Indeterminate	Lowest	1.85396383866481	0	Salaried worker	MiFIS	11.1147540983607	0	0	0-5	(-2,6]	(-2,5]	(-2,5]	5	0	27.7654930662517	0	0	0	1	0	0	1	1.91692261218206
1142	Baseline	Control	Male	43.3	140	7	5	1	2	0	1	0	0	11.82	73.2	1.9	4.5	516.1	29.4	0.74	24.6	28.6	Positive	Lowest	1.85396383866481	0	Salaried worker	MiFIS	11.1147540983607	1	0	0-5	(-2,6]	(-2,5]	(-2,5]	5	0	22.0918367346939	0	0	0	1	0	0	1	0.641853886172395
1145	Baseline	Control	Male	18.1	119.6	7	4	2	1	2	1	0	0	11.79	49.8	0.29	9	223.6	25.1	0.65	43.2	26.8	Positive	Lowest	2.85396383866481	4	Agriculture day laborer	MiFIS	8.18852459016393	1	0-5	5+	(-2,6]	(-6,-2]	(-5,-2]	6	4	12.6536615921522	0	0	0	1	0	0	1	-1.23787435600162
1145	Midline	Control	Male	21.1	125.4	7	1	0	7	1	2	0	0	11.98	62.4	0.3	4.7	247.8	26.9	0.7	135.2	34.8	Positive	Lowest	2.85396383866481	4	Agriculture day laborer	MiFIS	8.18852459016393	1	0-5	5+	(-2,6]	(-6,-2]	(-5,-2]	6	4	13.4179874799366	0	0	0	0	0	0	1	-1.20397280432594
1149	Midline	Control	Male	26.3	132.9	7	1	1	1	1	7	0	7	12.84	76.1	0.3	4.4	291.1	25.5	0.72	67.9	24.2	Positive	Lowest	4.85396383866481	4	Skilled laborer	MiFIS	9.51639344262295	1	0-5	5+	(-2,6]	(-2,5]	(-2,5]	8	4	14.8903801916047	0	0	0	1	0	0	1	-1.20397280432594
1149	Baseline	Control	Male	23.4	127.5	7	3	2	0	1	3	0	0	12.74	91.1	0.8	4.9	408.4	20.8	0.65	62.1	24.1	Positive	Lowest	4.85396383866481	4	Skilled laborer	MiFIS	9.51639344262295	1	0-5	5+	(-2,6]	(-2,5]	(-2,5]	8	4	14.3944636678201	0	0	0	1	0	0	1	-0.22314355131421
1151	Midline	Control	Female	26.9	129.9	7	7	0	5	0	0	1	2	12.33	43.6	0.6	4	471.7	27.9	0.82	20.1	41.3	Negative	Lowest	2.85396383866481	0	Share cropper	FS	8.67213114754098	0	0	5+	(-2,6]	(-2,5]	NA	6	0	15.9416759857319	0	0	0	1	0	0	0	-0.510825623765991
1151	Baseline	Control	Female	31.4	146	7	7	0	2	0	0	1	7	11.71	35.6	0.29	8.03	485.5	30.4	0.92	50.9	35.5	Negative	Lowest	2.85396383866481	0	Share cropper	FS	8.67213114754098	0	0	5+	(-2,6]	(-2,5]	NA	6	0	14.730718708951	0	0	0	1	0	0	1	-1.23787435600162
1156	Baseline	Control	Female	23.6	135	7	7	0	1	0	1	0	0	12.35	71.8	0.3	6.24	327.6	19.2	0.76	51.9	24.3	Positive	Lowest	3.85396383866481	7	Farmer	MiFIS	10.0191256830601	1	5+	5+	(-2,6]	(-2,5]	NA	7	7	12.9492455418381	0	0	0	1	0	0	1	-1.20397280432594
1156	Midline	Control	Female	27.7	140.1	7	2	1	2	1	0	1	1	11.24	83.2	0.2	3.1	258.2	22.7	0.66	75.3	25.8	Positive	Lowest	3.85396383866481	7	Farmer	MiFIS	10.0191256830601	1	5+	5+	(-2,6]	(-2,5]	NA	7	7	14.11248516788	1	0	0	1	0	0	1	-1.6094379124341
1159	Midline	Control	Female	21	122	7	0	0	3	0	0	4	0	11.27	47.7	0.1	3.8	209.7	30.5	0.78	37.6	43.9	Positive	Lowest	3.85396383866481	4	Agriculture day laborer	MiFIS	9.37978142076503	1	0-5	5+	(-2,6]	(-2,5]	(-2,5]	7	4	14.109110454179	1	0	0	1	0	0	0	-2.30258509299405
1159	Baseline	Control	Female	29.5	133	7	5	2	0	2	2	1	0	11.34	47.6	0.29	6.68	239.9	34.8	0.77	23.5	33.6	Positive	Lowest	3.85396383866481	4	Agriculture day laborer	MiFIS	9.37978142076503	1	0-5	5+	(-2,6]	(-2,5]	(-2,5]	7	4	16.6770309231726	1	0	0	1	0	0	1	-1.23787435600162
1161	Midline	Control	Female	36.3	141.6	7	4	1	5	2	1	1	0	11.79	76.5	0.3	4.4	173.5	23.9	0.58	200.1	21.8	Positive	Lowest	2.85396383866481	4	Farmer	FS	10.5928961748634	1	0-5	5+	(-2,6]	(-2,5]	NA	6	4	18.1042325002394	0	0	0	0	1	1	1	-1.20397280432594
1161	Baseline	Control	Female	29.5	133	7	6	2	3	2	2	1	0	12.68	27.8	0.29	5.42	225.9	20.1	0.64	106.6	27.9	Positive	Lowest	2.85396383866481	4	Farmer	FS	10.5928961748634	1	0-5	5+	(-2,6]	(-2,5]	NA	6	4	16.6770309231726	0	0	0	0	1	0	1	-1.23787435600162
1164	Baseline	Control	Female	36.6	148.5	7	7	0	2	0	4	2	7	11.45	64.7	0.3	6.66	837.5	29.1	0.54	82.4	26.4	Positive	Middle	1.85396383866481	0	Rickshaw/ Cart/ Van puller/Babytaxi driver/ Boatman	MiFIS	11.7486338797814	1	0	0-5	(-2,6]	(-2,5]	NA	5	0	16.5969458898752	1	0	0	1	1	0	1	-1.20397280432594
1164	Midline	Control	Female	41.3	154.4	7	3	0	1	2	1	0	0	10.73	34.3	6	4.5	500.3	35.7	0.61	15.7	22.7	Positive	Middle	1.85396383866481	0	Rickshaw/ Cart/ Van puller/Babytaxi driver/ Boatman	MiFIS	11.7486338797814	1	0	0-5	(-2,6]	(-2,5]	NA	5	0	17.3242905849821	1	0	0	1	1	0	1	1.79175946922805
1165	Midline	Control	Female	19.6	117.6	7	7	3	2	0	0	3	0	11.91	72.2	4	5.7	534	14.5	0.69	180.9	34.4	Positive	Lowest	5.85396383866481	9	Salaried worker	FS	9.09836065573771	1	5+	5+	(-6,-2]	(-6,-2]	(-2,5]	9	9	14.172335600907	0	0	0	0	0	0	1	1.38629436111989
1165	Baseline	Control	Female	17.5	111.7	7	4	7	0	5	0	2	0	12.62	40.7	0.29	5.25	559.8	21.9	0.7	82.4	38.5	Positive	Lowest	5.85396383866481	9	Salaried worker	FS	9.09836065573771	1	5+	5+	(-6,-2]	(-6,-2]	(-2,5]	9	9	14.0259311414944	0	0	0	1	0	0	0	-1.23787435600162
1167	Midline	Control	Female	24.3	135.9	7	0	4	1	2	3	0	0	12.69	52.7	1.8	5.3	250.6	21.8	0.55	386.8	20	Positive	Middle	-3.14603616133519	0	Agriculture day laborer	MiFIS	8.70491803278689	1	0	0	(-2,6]	(-2,5]	(-5,-2]	0	0	13.1573176615061	0	0	0	0	1	0	1	0.587786664902119
1167	Baseline	Control	Male	22.2	130.6	7	0	3	0	1	4	0	0	13.31	68.2	0.29	4.68	398	17	0.51	133.2	56.5	Positive	Middle	-3.14603616133519	0	Agriculture day laborer	MiFIS	8.70491803278689	1	0	0	(-2,6]	(-2,5]	(-5,-2]	0	0	13.0156727461193	0	0	0	0	1	0	0	-1.23787435600162
1169	Midline	Control	Male	27.6	132.1	7	1	0	2	0	0	1	0	12.46	55.9	0.1	8.8	366.3	33.2	0.67	216.5	73.9	Negative	Fourth	-2.14603616133519	1	Share cropper	MiFIS	11.0765027322404	0	0-5	0-5	(-6,-2]	(-2,5]	(-2,5]	1	1	15.8162472973414	0	0	0	0	0	0	0	-2.30258509299405
1169	Baseline	Control	Male	25.4	127.4	7	3	2	0	1	1	0	7	13.28	62.5	0.29	10.35	494.2	25	0.71	312.2	69.7	Negative	Fourth	-2.14603616133519	1	Share cropper	MiFIS	11.0765027322404	0	0-5	0-5	(-6,-2]	(-2,5]	(-2,5]	1	1	15.6492979996008	0	0	0	0	0	0	0	-1.23787435600162
1170	Midline	Control	Male	26.1	128.6	7	0	3	0	0	2	0	0	11.56	12.2	0.1	4	203.5	15.4	0.66	190.4	58.7	Positive	Fourth	-3.14603616133519	0	Skilled laborer	SFIS	8.24043715846994	1	0	0	(-2,6]	(-2,5]	(-2,5]	0	0	15.78187394334	0	1	0	0	0	0	0	-2.30258509299405
1170	Baseline	Control	Male	22.5	123.2	7	1	1	0	0	6	0	0	10.59	5.2	0.29	4.55	212.7	13	0.75	103.4	64.8	Positive	Fourth	-3.14603616133519	0	Skilled laborer	SFIS	8.24043715846994	1	0	0	(-2,6]	(-2,5]	(-2,5]	0	0	14.823853094957	1	1	0	0	0	0	0	-1.23787435600162
1171	Baseline	Control	Female	23.4	122.4	7	2	3	0	0	2	3	0	13.65	82.1	0.8	4.21	972.7	16.8	0.94	184.5	37.9	Positive	Second	-3.14603616133519	0	Rickshaw/ Cart/ Van puller/Babytaxi driver/ Boatman	SFIS	9.67486338797814	1	0	0	(-6,-2]	(-2,5]	(-2,5]	0	0	15.6189926951173	0	0	0	0	0	0	0	-0.22314355131421
1171	Midline	Control	Female	28.5	129.9	7	2	3	3	1	2	3	0	12.74	43.7	0.29	5.6	971.3	24.4	0.65	194.6	29.1	Positive	Second	-3.14603616133519	0	Rickshaw/ Cart/ Van puller/Babytaxi driver/ Boatman	SFIS	9.67486338797814	1	0	0	(-6,-2]	(-2,5]	(-2,5]	0	0	16.8898797618349	0	0	0	0	0	0	1	-1.23787435600162
1173	Baseline	Control	Female	21.3	125.8	7	4	2	1	2	3	3	7	12.58	59.5	0.4	6.34	761.6	20.6	0.85	91.2	46.6	Positive	Lowest	1.85396383866481	2	Others	FS	10.9590163934426	1	0-5	0-5	(-6,-2]	(-6,-2]	NA	5	2	13.4591713194537	0	0	0	1	0	0	0	-0.916290731874155
1173	Midline	Control	Female	23.7	131.3	7	2	1	2	0	2	3	0	11.5	52.5	1.9	5.7	686.6	20.1	0.6	294.6	44.2	Positive	Lowest	1.85396383866481	2	Others	FS	10.9590163934426	1	0-5	0-5	(-6,-2]	(-6,-2]	NA	5	2	13.7473469650556	0	0	0	0	1	0	0	0.641853886172395
1175	Baseline	Control	Female	19.7	116	7	2	7	0	0	0	0	0	13.29	36.3	0.29	5.17	390	19.2	0.88	45.5	43.7	Negative	Lowest	1.85396383866481	3	Agriculture day laborer	MiFIS	8.80054644808743	0	0-5	0-5	(-6,-2]	(-2,5]	(-2,5]	5	3	14.6403091557669	0	0	0	1	0	0	0	-1.23787435600162
1175	Midline	Control	Female	25.3	126.8	7	3	1	2	0	1	2	0	12.79	19.2	0.29	5.2	179.7	38.8	0.55	89.7	25	Negative	Lowest	1.85396383866481	3	Agriculture day laborer	MiFIS	8.80054644808743	0	0-5	0-5	(-6,-2]	(-2,5]	(-2,5]	5	3	15.7355531451204	0	0	0	1	1	1	1	-1.23787435600162
1179	Midline	Control	Female	25.8	126.1	7	3	5	5	0	3	1	0	11.69	24.1	0.29	4.2	210.8	26	0.74	363.4	41.7	Positive	Fourth	1.85396383866481	5	Rickshaw/ Cart/ Van puller/Babytaxi driver/ Boatman	SFIS	9.5	1	0-5	0-5	(-2,6]	(-2,5]	(-2,5]	5	5	16.2251803479106	0	0	0	0	0	0	0	-1.23787435600162
1179	Baseline	Control	Female	22.6	122.6	7	1	7	1	2	2	2	0	12.66	14.8	0.4	5.4	752.4	16.9	0.74	129.6	59.2	Positive	Fourth	1.85396383866481	5	Rickshaw/ Cart/ Van puller/Babytaxi driver/ Boatman	SFIS	9.5	1	0-5	0-5	(-2,6]	(-2,5]	(-2,5]	5	5	15.0358331847491	0	1	0	0	0	0	0	-0.916290731874155
1183	Midline	Control	Male	27.2	136.3	7	4	0	2	0	2	0	0	7.65	5.1	1e-04	3.7	329.9	29	0.63	141.8	18.2	Positive	Middle	-1.14603616133519	2	Share cropper	MiFIS	9.22677595628415	1	0-5	0-5	(-2,6]	(-2,5]	(-2,5]	2	2	14.6412175033602	1	1	0	0	1	0	1	-9.21034037197618
1183	Baseline	Control	Male	24.6	132.4	7	2	1	0	1	0	1	0	11.34	2.1	0.29	4.3	500.6	15.2	0.88	93.6	41.7	Negative	Middle	-1.14603616133519	2	Share cropper	MiFIS	9.22677595628415	0	0-5	0-5	(-2,6]	(-2,5]	(-2,5]	2	2	14.0332782650761	1	1	0	1	0	0	0	-1.23787435600162
1185	Midline	Control	Female	19.3	128.5	7	7	2	1	0	1	4	0	11.07	50.9	0.2	4.2	543.1	27.2	0.62	101.4	15.6	Negative	Second	3.85396383866481	9	Others	FS	9.19398907103825	0	5+	5+	(-2,6]	(-6,-2]	(-5,-2]	7	9	11.6882920256173	1	0	0	0	1	0	1	-1.6094379124341
1185	Baseline	Control	Female	16.9	122.9	7	5	7	0	3	3	0	0	12.45	55.4	0.29	4.41	823.1	25.3	0.62	84.2	69.2	Negative	Second	3.85396383866481	9	Others	FS	9.19398907103825	0	5+	5+	(-2,6]	(-6,-2]	(-5,-2]	7	9	11.1887852620526	0	0	0	1	1	0	0	-1.23787435600162
1187	Baseline	Control	Male	19.2	123.5	7	5	3	0	2	2	0	0	13.83	179.4	0.29	3.89	367.7	14.3	0.65	156.7	61.9	Negative	Lowest	2.85396383866481	5	Farmer	FS	8.92896174863388	0	0-5	5+	(-2,6]	(-6,-2]	(-5,-2]	6	5	12.5883066432821	0	0	0	0	0	0	0	-1.23787435600162
1187	Midline	Control	Male	21.4	126.2	7	0	3	5	0	2	0	0	11.85	73.4	4.9	3.4	237.5	17.2	0.58	389	73.5	Negative	Lowest	2.85396383866481	5	Farmer	FS	8.92896174863388	0	0-5	5+	(-2,6]	(-6,-2]	(-5,-2]	6	5	13.4367755757093	0	0	0	0	1	0	0	1.58923520511658
1190	Baseline	Control	Female	20.1	120.5	7	1	3	0	1	3	0	0	12.39	89	0.4	4.55	405.4	16.5	0.58	603	54	Indeterminate	Lowest	3.85396383866481	8	Skilled laborer	SFIS	11.1803278688525	0	5+	5+	(-6,-2]	(-6,-2]	NA	7	8	13.8427368674782	0	0	0	0	1	0	0	-0.916290731874155
1190	Midline	Control	Female	22.8	124.5	7	3	0	2	0	0	0	0	12.71	91.5	0.1	2.8	405.8	22.6	0.63	46.9	17.2	Positive	Lowest	3.85396383866481	8	Skilled laborer	SFIS	11.1803278688525	1	5+	5+	(-6,-2]	(-6,-2]	NA	7	8	14.7094401703198	0	0	1	1	1	0	1	-2.30258509299405
1192	Baseline	Control	Female	22.7	132.6	7	5	4	2	1	6	4	0	13.47	89.4	0.3	7.03	523.9	22.2	0.58	10.6	69.3	Positive	Second	3.85396383866481	3	Salaried worker	FS	10.5300546448087	1	0-5	5+	(-2,6]	(-6,-2]	NA	7	3	12.9103735704747	0	0	0	1	1	0	0	-1.20397280432594
1192	Midline	Control	Female	28.5	141.2	7	4	7	5	7	3	3	0	12.26	50	1e-04	4	466.5	26.1	0.7	11.1	20.1	Positive	Second	3.85396383866481	3	Salaried worker	FS	10.5300546448087	1	0-5	5+	(-2,6]	(-6,-2]	NA	7	3	14.2947138649696	0	0	0	1	0	0	1	-9.21034037197618
1195	Midline	Control	Male	25	135.8	7	7	2	1	0	0	0	0	12.87	118.5	0.2	5.4	449.6	28.4	0.78	85.3	34.3	Positive	Highest	-0.146036161335188	0	Agriculture day laborer	SFIS	9.65573770491803	1	0	0-5	(-2,6]	(-2,5]	(-2,5]	3	0	13.5562780750519	0	0	0	1	0	0	1	-1.6094379124341
1195	Baseline	Control	Male	22.6	129.1	7	3	1	0	0	5	3	0	12.83	90.1	0.6	4.53	616.8	21.8	0.64	7	92.2	Positive	Highest	-0.146036161335188	0	Agriculture day laborer	SFIS	9.65573770491803	1	0	0-5	(-2,6]	(-2,5]	(-2,5]	3	0	13.5598833850029	0	0	0	1	1	0	0	-0.510825623765991
1200	Midline	Control	Male	36	154.5	7	4	0	3	0	4	0	0	14.9	67.1	0.3	2.6	170.1	21.6	0.68	180	20.1	Positive	Middle	-3.14603616133519	5	Salaried worker	SFIS	10.5765027322404	1	0-5	0	(-2,6]	(-2,5]	(-2,5]	0	5	15.0815345461401	0	0	1	0	0	1	1	-1.20397280432594
1200	Baseline	Control	Male	28.5	143.7	7	1	0	0	0	3	0	0	13.85	74.1	0.7	3.62	229.6	16.6	0.59	23.1	63.5	Positive	Middle	-3.14603616133519	5	Salaried worker	SFIS	10.5765027322404	1	0-5	0	(-2,6]	(-2,5]	(-2,5]	0	5	13.8016599764936	0	0	0	1	1	0	0	-0.356674943938732
1204	Midline	Control	Male	30	142	7	7	5	7	4	2	2	7	11.82	52.5	1e-04	3.2	391.7	32.1	0.62	42.1	21.5	Positive	Lowest	8.85396383866481	13	Professional	FS	8.78415300546448	1	5+	5+	(-2,6]	(-2,5]	(-2,5]	12	13	14.8780003967467	0	0	0	1	1	0	1	-9.21034037197618
1204	Baseline	Control	Male	25.1	134.1	7	7	4	2	3	2	5	5	12.69	44.4	0.3	3.75	520.5	21.5	0.49	24.2	74.1	Positive	Lowest	8.85396383866481	13	Professional	FS	8.78415300546448	1	5+	5+	(-2,6]	(-2,5]	(-2,5]	12	13	13.9577741187278	0	0	0	1	1	0	0	-1.20397280432594
1216	Baseline	Control	Male	23.1	121.7	7	7	7	0	0	0	0	7	11.88	251.6	0.7	4.19	367.3	16.2	0.57	633.8	39.9	Negative	Lowest	1.85396383866481	5	Businessman	FS	8.49180327868852	0	0-5	0-5	(-2,6]	(-2,5]	(-2,5]	5	5	15.5966319377161	0	0	0	0	1	0	0	-0.356674943938732
1216	Midline	Control	Male	25.2	128.1	7	6	1	2	0	1	0	7	11.79	107.3	0.3	3.9	403.8	16.3	0.55	86.4	NA	Negative	Lowest	1.85396383866481	5	Businessman	FS	8.49180327868852	0	0-5	0-5	(-2,6]	(-2,5]	(-2,5]	5	5	15.3568549161132	0	0	0	1	1	0	NA	-1.20397280432594
1217	Baseline	Control	Female	18.6	117.9	7	0	6	0	0	7	4	0	12.55	151.3	0.29	5.34	807.5	17.4	0.56	376.8	57.4	Negative	Second	4.85396383866481	8	Petty businessman	MiFIS	8.70765027322404	0	5+	5+	(-2,6]	(-6,-2]	(-2,5]	8	8	13.3809002756034	0	0	0	0	1	0	0	-1.23787435600162
1217	Midline	Control	Female	20.5	122.6	7	5	3	1	2	3	1	0	13.1	98.2	0.3	5.4	639.9	24.2	0.66	210	29	Positive	Second	4.85396383866481	8	Petty businessman	MiFIS	8.70765027322404	1	5+	5+	(-2,6]	(-6,-2]	(-2,5]	8	8	13.6386982428034	0	0	0	0	0	0	1	-1.20397280432594
1226	Baseline	Control	Female	21.2	116.8	7	5	7	0	5	0	0	0	13.14	68.2	0.29	6.89	475.5	41.2	0.84	189.3	64.8	Positive	Second	5.85396383866481	9	Salaried worker	MiFIS	8.54918032786885	1	5+	5+	(-6,-2]	(-2,5]	(-2,5]	9	9	15.5399699756052	0	0	0	0	0	0	0	-1.23787435600162
1226	Midline	Control	Female	23.9	121.8	7	4	1	1	6	1	2	0	12.43	82.2	2.6	5.2	400.4	30.3	0.79	95.1	54.8	Positive	Second	5.85396383866481	9	Salaried worker	MiFIS	8.54918032786885	1	5+	5+	(-6,-2]	(-2,5]	(-2,5]	9	9	16.1102887449074	0	0	0	1	0	0	0	0.955511445027436
1233	Midline	Control	Female	28.1	136.2	7	4	3	7	3	4	3	0	7.45	92.3	1	4	359	22.8	0.61	123.3	16.1	Positive	Lowest	0.853963838664812	9	Businessman	FS	8.16939890710383	1	5+	0-5	(-2,6]	(-2,5]	(-2,5]	4	9	15.1478886754169	1	0	0	0	1	0	1	0
1233	Baseline	Control	Female	24.1	130.2	7	7	7	5	4	0	7	0	11.59	78.9	0.29	4.35	365.6	27.3	0.65	227.3	25.6	Positive	Lowest	0.853963838664812	9	Businessman	FS	8.16939890710383	1	5+	0-5	(-2,6]	(-2,5]	(-2,5]	4	9	14.2165780637611	0	0	0	0	0	0	1	-1.23787435600162
1236	Midline	Control	Female	21.1	130.8	7	6	1	2	0	0	0	0	13.91	138	2.5	3.1	408.1	25.3	0.61	345.9	28.5	Positive	Lowest	1.85396383866481	5	Skilled laborer	MiFIS	10.0136612021858	1	0-5	0-5	(-6,-2]	(-6,-2]	NA	5	5	12.3329499013364	0	0	0	0	1	0	1	0.916290731874155
1236	Baseline	Control	Female	18.6	124.1	7	7	0	0	0	0	7	0	14.69	126.5	0.29	3.91	338.7	20.5	0.73	145.4	44.6	Positive	Lowest	1.85396383866481	5	Skilled laborer	MiFIS	10.0136612021858	1	0-5	0-5	(-6,-2]	(-6,-2]	NA	5	5	12.0772868440037	0	0	0	0	0	0	0	-1.23787435600162
1238	Midline	Control	Female	24.5	131.4	7	4	1	1	2	1	1	0	12.61	74	2.7	4.4	442.7	31	0.69	299	29.3	Positive	Second	-3.14603616133519	0	Agriculture day laborer	SFIS	9.09016393442623	1	0	0	(-2,6]	(-2,5]	(-2,5]	0	0	14.1897699288079	0	0	0	0	0	0	1	0.993251773010283
1238	Baseline	Control	Female	22.7	128.2	7	7	2	0	2	1	2	0	12.8	105.5	0.9	4.83	838.9	26.8	0.7	185.2	46.6	Negative	Second	-3.14603616133519	0	Agriculture day laborer	SFIS	9.09016393442623	0	0	0	(-2,6]	(-2,5]	(-2,5]	0	0	13.8117849206948	0	0	0	0	0	0	0	-0.105360515657826
1243	Baseline	Control	Male	18.9	120.6	7	3	2	0	2	2	7	2	13.71	134.3	0.29	6.79	466.8	23.8	0.72	28.2	28.6	Negative	Second	5.85396383866481	9	Salaried worker	FS	9.52459016393443	0	5+	5+	(-6,-2]	(-6,-2]	(-2,5]	9	9	12.994727853271	0	0	0	1	0	0	1	-1.23787435600162
1243	Midline	Control	Male	20.6	125.8	7	0	0	7	0	1	1	3	13.8	166.7	0.4	4.9	565	31.3	0.81	77.6	39.3	Negative	Second	5.85396383866481	9	Salaried worker	FS	9.52459016393443	0	5+	5+	(-6,-2]	(-6,-2]	(-2,5]	9	9	13.0168511352463	0	0	0	1	0	0	0	-0.916290731874155
1245	Baseline	Control	Male	23.2	126.8	7	2	2	1	0	1	7	7	11.73	73.7	0.4	4.89	483.8	18	0.7	78	28.3	Negative	Middle	4.85396383866481	0	Farmer	SFIS	8.95355191256831	0	0	5+	(-2,6]	(-2,5]	(-2,5]	8	0	14.4294400382131	0	0	0	1	0	0	1	-0.916290731874155
1245	Midline	Control	Male	25	133.6	7	0	1	6	0	2	0	1	12.53	76.7	1.1	5.4	564.6	22	0.87	98.5	32.9	Negative	Middle	4.85396383866481	0	Farmer	SFIS	8.95355191256831	0	0	5+	(-2,6]	(-2,5]	(-2,5]	8	0	14.0064183011223	0	0	0	1	0	0	1	0.0953101798043249
1247	Midline	Control	Male	30.4	126.3	7	3	0	4	1	0	0	3	12.93	53.7	1	5.1	458.2	32	0.68	20.4	30.7	Positive	Lowest	5.85396383866481	9	Salaried worker	MiFIS	9.48087431693989	1	5+	5+	(-2,6]	(-2,5]	(-2,5]	9	9	19.0575418654701	0	0	0	1	0	0	1	0
1247	Baseline	Control	Male	27.8	125.2	7	2	3	0	0	5	7	1	12.03	69.8	0.3	5.17	474.9	32.2	0.63	35.5	28.2	Positive	Lowest	5.85396383866481	9	Salaried worker	MiFIS	9.48087431693989	1	5+	5+	(-2,6]	(-2,5]	(-2,5]	9	9	17.7352019516378	0	0	0	1	1	0	1	-1.20397280432594
1252	Midline	Control	Male	28.4	139.4	7	1	0	5	1	1	0	3	12.42	64.6	1e-04	4.9	535.9	23.8	0.7	13.5	41.8	Positive	Middle	-3.14603616133519	0	Farmer	MiFIS	9.76229508196721	1	0	0	(-2,6]	(-2,5]	(-2,5]	0	0	14.6147971733747	0	0	0	1	0	0	0	-9.21034037197618
1252	Baseline	Control	Male	25.3	134.2	7	3	1	0	2	2	7	5	12.49	70.4	0.29	4.66	522	20.5	0.68	9.1	27.4	Positive	Middle	-3.14603616133519	0	Farmer	MiFIS	9.76229508196721	1	0	0	(-2,6]	(-2,5]	(-2,5]	0	0	14.0480320539444	0	0	0	1	0	0	1	-1.23787435600162
1257	Baseline	Control	Male	18.2	115.5	7	4	2	3	1	2	3	0	12.97	124	0.29	3.83	546.6	34.6	0.72	22.4	30	Negative	Lowest	6.85396383866481	12	Professional	SFIS	7.7431693989071	0	5+	5+	(-2,6]	(-6,-2]	(-2,5]	10	12	13.6429227338318	0	0	0	1	0	0	1	-1.23787435600162
1257	Midline	Control	Male	20.6	120.2	7	4	2	4	1	4	2	0	12.08	62.6	0.5	2.3	661.3	30	0.67	25.8	26.1	Negative	Lowest	6.85396383866481	12	Professional	SFIS	7.7431693989071	0	5+	5+	(-2,6]	(-6,-2]	(-2,5]	10	12	14.2579893189664	0	0	1	1	0	0	1	-0.693147180559945
1258	Midline	Control	Female	37.3	150.6	7	2	1	2	1	1	0	1	13.61	75.1	0.1	4.3	399.5	29.4	0.83	23.4	29.1	Positive	Fourth	-3.14603616133519	0	Farmer	MiFIS	11.0628415300546	1	0	0	(-2,6]	(-2,5]	NA	0	0	16.445947066096	0	0	0	1	0	0	1	-2.30258509299405
1258	Baseline	Control	Female	29.9	146.3	7	5	2	0	1	2	0	1	12.39	97.6	0.29	5.42	536	30	0.71	11.3	35.4	Positive	Fourth	-3.14603616133519	0	Farmer	MiFIS	11.0628415300546	1	0	0	(-2,6]	(-2,5]	NA	0	0	13.969553847958	0	0	0	1	0	0	1	-1.23787435600162
1266	Baseline	Control	Female	19.6	125.3	7	3	2	0	0	7	1	7	11.98	152.3	0.7	3.61	933.4	20	0.56	25.2	30.8	Negative	Fourth	-3.14603616133519	0	Farmer	SFIS	8.03825136612022	0	0	0	(-2,6]	(-2,5]	(-5,-2]	0	0	12.4840048687619	0	0	0	1	1	0	1	-0.356674943938732
1266	Midline	Control	Female	22.9	130.4	7	5	2	3	0	1	0	0	13.43	225.1	1	5.2	454.4	30.2	0.82	32.5	36	Negative	Fourth	-3.14603616133519	0	Farmer	SFIS	8.03825136612022	0	0	0	(-2,6]	(-2,5]	(-5,-2]	0	0	13.4672927095487	0	0	0	1	0	0	1	0
1268	Baseline	Control	Female	27.8	135.3	7	5	2	2	1	2	0	0	12.36	19.2	0.3	4.65	686.6	19.7	0.72	10.4	17.3	Negative	Lowest	0.853963838664812	0	Skilled laborer	SFIS	10.0874316939891	0	0	0-5	(-2,6]	(-2,5]	NA	4	0	15.1862030613856	0	0	0	1	0	0	1	-1.20397280432594
1268	Midline	Control	Female	33.3	144.4	7	7	1	6	0	0	0	0	11.69	104.7	0.4	2.5	342	36.4	0.92	33.1	41.6	Negative	Lowest	0.853963838664812	0	Skilled laborer	SFIS	10.0874316939891	0	0	0-5	(-2,6]	(-2,5]	NA	4	0	15.9701813215061	0	0	1	1	0	0	0	-0.916290731874155
1270	Baseline	Intervention	Male	18.6	118.5	7	3	5	0	1	3	0	1	13.12	30.2	0.29	6.16	668.1	23.1	0.61	92.6	50.3	Positive	Fourth	-2.14603616133519	0	Share cropper	SFIS	7.74590163934426	1	0	0-5	(-2,6]	(-6,-2]	(-2,5]	1	0	13.2457405330342	0	0	0	1	1	0	0	-1.23787435600162
1270	Midline	Intervention	Male	21.1	124.6	7	3	2	4	0	0	0	0	13.06	66.9	1e-04	7.9	685.1	31.4	0.73	76.4	48.3	Positive	Fourth	-2.14603616133519	0	Share cropper	SFIS	7.74590163934426	1	0	0-5	(-2,6]	(-6,-2]	(-2,5]	1	0	13.5908422199836	0	0	0	1	0	0	0	-9.21034037197618
1276	Baseline	Intervention	Female	23.9	137.1	7	3	2	0	1	4	1	0	12.78	13.5	0.29	4.25	348.7	20.4	0.7	8.5	56.1	Positive	Highest	-3.14603616133519	0	Rickshaw/ Cart/ Van puller/Babytaxi driver/ Boatman	SFIS	10.6092896174863	1	0	0	(-2,6]	(-2,5]	NA	0	0	12.7151940184322	0	1	0	1	0	0	0	-1.23787435600162
1278	Midline	Intervention	Male	23.1	122.3	7	6	7	4	1	5	0	0	11.05	5.7	1e-04	20.01	564.3	28.5	0.81	125.9	21.9	Positive	Highest	2.85396383866481	9	Agriculture day laborer	SFIS	8.20765027322404	1	5+	5+	(-2,6]	(-2,5]	(-2,5]	6	9	15.4439741423747	1	1	0	0	0	0	1	-9.21034037197618
1278	Baseline	Intervention	Male	20.4	118.4	7	2	4	3	1	1	2	0	10.09	3.3	0.29	8.86	727	25.8	0.73	69.8	80.6	Positive	Highest	2.85396383866481	9	Agriculture day laborer	SFIS	8.20765027322404	1	5+	5+	(-2,6]	(-2,5]	(-2,5]	6	9	14.5521365960555	1	1	0	1	0	0	0	-1.23787435600162
1285	Baseline	Intervention	Female	18	122	7	2	7	0	0	1	0	0	12.47	17.4	0.6	5.81	683.7	16.1	0.61	21.5	58.2	Negative	Highest	-2.14603616133519	1	Farmer	MiFIS	6.94262295081967	0	0-5	0-5	(-2,6]	(-2,5]	(-5,-2]	1	1	12.0935232464391	0	0	0	1	1	0	0	-0.510825623765991
1285	Midline	Intervention	Female	20.9	125.1	7	7	7	3	0	2	0	0	12.5	32.4	0.4	9.3	562.5	21	0.72	51.1	58	Negative	Highest	-2.14603616133519	1	Farmer	MiFIS	6.94262295081967	0	0-5	0-5	(-2,6]	(-2,5]	(-5,-2]	1	1	13.3546240545533	0	0	0	1	0	0	0	-0.916290731874155
1304	Baseline	Intervention	Female	18.1	115.4	7	2	0	0	0	7	3	0	12.67	61.5	8.8	6.56	581.1	26.4	0.59	20.3	59.2	Positive	Fourth	-3.14603616133519	0	Fisherman	SFIS	8.42896174863388	1	0	0	(-6,-2]	(-6,-2]	(-2,5]	0	0	13.5914864730919	0	0	0	1	1	0	0	2.17475172148416
1304	Midline	Intervention	Female	21	120.4	7	4	0	5	0	0	0	6	13.1	64.4	0.4	14	700	30.2	0.69	54.2	25	Positive	Fourth	-3.14603616133519	0	Fisherman	SFIS	8.42896174863388	1	0	0	(-6,-2]	(-6,-2]	(-2,5]	0	0	14.4865950706946	0	0	0	1	0	0	1	-0.916290731874155
1312	Midline	Control	Male	20.8	122.5	7	1	0	3	1	2	0	0	12.14	64.2	1	5.9	505.4	19	0.71	383.4	35	Negative	Fourth	-3.14603616133519	0	Agriculture day laborer	MiFIS	6.16120218579235	0	0	0	(-2,6]	(-2,5]	(-2,5]	0	0	13.8608912952936	0	0	0	0	0	0	1	0
1312	Baseline	Control	Male	19.1	116.4	7	2	1	0	0	2	0	0	12.21	58.4	0.5	5.58	634.4	23.4	0.6	7.8	33.3	Negative	Fourth	-3.14603616133519	0	Agriculture day laborer	MiFIS	6.16120218579235	0	0	0	(-2,6]	(-2,5]	(-2,5]	0	0	14.0970229449345	0	0	0	1	1	0	1	-0.693147180559945
1314	Midline	Control	Female	20.3	117	7	2	0	7	0	0	0	7	11.61	65.9	0.1	8.4	438.9	34.9	0.67	237.7	24.2	Negative	Middle	1.85396383866481	0	Agriculture day laborer	SFIS	6.82786885245902	0	0	0-5	(-2,6]	(-2,5]	(-2,5]	5	0	14.8294250858353	0	0	0	0	0	0	1	-2.30258509299405
1314	Baseline	Control	Female	17.7	111.6	7	0	1	0	0	0	0	0	13.08	86.6	3.1	7.71	596.2	28.7	0.68	21	32.8	Negative	Middle	1.85396383866481	0	Agriculture day laborer	SFIS	6.82786885245902	0	0	0-5	(-2,6]	(-2,5]	(-2,5]	5	0	14.2116622345551	0	0	0	1	0	0	1	1.1314021114911
1316	Baseline	Control	Male	20.6	119.5	7	0	5	0	0	0	3	0	12.87	42.1	0.29	5.52	459.8	19.6	0.62	29.4	49.5	Positive	Fourth	-3.14603616133519	0	Share cropper	SFIS	8.40710382513661	1	0	0	(-2,6]	(-2,5]	(-2,5]	0	0	14.4255177605434	0	0	0	1	1	0	0	-1.23787435600162
1316	Midline	Control	Male	23.1	126.1	7	0	7	2	0	0	0	0	11.97	53.2	0.3	3.7	538	15.4	0.72	74.5	11.4	Positive	Fourth	-3.14603616133519	0	Share cropper	SFIS	8.40710382513661	1	0	0	(-2,6]	(-2,5]	(-2,5]	0	0	14.527196358013	0	0	0	1	0	0	1	-1.20397280432594
1321	Baseline	Control	Female	18.4	112.2	7	4	2	0	0	1	1	0	14.3	36.7	0.29	2.9	458.5	23.1	0.75	267.7	50.8	Positive	Second	0.853963838664812	0	Agriculture day laborer	SFIS	6.81420765027322	1	0	0-5	(-2,6]	(-2,5]	(-2,5]	4	0	14.6161203097346	0	0	1	0	0	0	0	-1.23787435600162
1321	Midline	Control	Female	21	117.8	7	1	2	2	0	3	1	0	13.2	40.6	0.4	2.7	474.6	20.3	0.81	86.4	54.6	Positive	Second	0.853963838664812	0	Agriculture day laborer	SFIS	6.81420765027322	1	0	0-5	(-2,6]	(-2,5]	(-2,5]	4	0	15.1331282914554	0	0	1	1	0	0	0	-0.916290731874155
1326	Midline	Control	Male	19.8	117.5	7	2	1	2	0	1	1	0	12.38	63.5	0.2	3.9	340.6	13.3	0.63	652	71.7	Positive	Second	0.853963838664812	0	Agriculture day laborer	MiFIS	7.13387978142076	1	0	0-5	(-6,-2]	(-2,5]	(-2,5]	4	0	14.3413309189679	0	0	0	0	1	0	0	-1.6094379124341
1326	Baseline	Control	Male	18.4	112.1	7	2	0	0	0	0	5	0	12.54	89.7	1.7	5.59	396.4	21.3	0.65	89.1	69.8	Positive	Second	0.853963838664812	0	Agriculture day laborer	MiFIS	7.13387978142076	1	0	0-5	(-6,-2]	(-2,5]	(-2,5]	4	0	14.6422088727011	0	0	0	1	0	0	0	0.53062825106217
1327	Midline	Control	Female	19.6	115	7	3	1	4	0	2	1	0	10.72	73	0.2	4.7	1015	24.5	0.64	227.2	60.3	Positive	Second	-3.14603616133519	0	Rickshaw/ Cart/ Van puller/Babytaxi driver/ Boatman	SFIS	6.30054644808743	1	0	0	(-2,6]	(-2,5]	(-2,5]	0	0	14.820415879017	1	0	0	0	1	0	0	-1.6094379124341
1327	Baseline	Control	Female	17.6	109.9	7	4	1	0	0	0	1	0	13.28	88.9	1.5	3.33	528.6	19.7	0.56	161	63.2	Positive	Second	-3.14603616133519	0	Rickshaw/ Cart/ Van puller/Babytaxi driver/ Boatman	SFIS	6.30054644808743	1	0	0	(-2,6]	(-2,5]	(-2,5]	0	0	14.5719369333193	0	0	0	0	1	0	0	0.405465108108164
1328	Baseline	Control	Male	19.8	113.9	7	7	3	0	0	0	0	0	13.17	35.2	1.6	3.96	305.2	19.8	0.53	73.2	70.8	Negative	Fourth	-3.14603616133519	5	Agriculture day laborer	MiFIS	7.24863387978142	0	0-5	0	(-2,6]	(-2,5]	(-2,5]	0	5	15.2622211465011	0	0	0	1	1	0	0	0.470003629245736
1328	Midline	Control	Male	21.9	118.8	7	3	0	3	0	0	0	0	13.04	44	0.1	4.3	403.2	24.4	0.62	200.1	67.7	Negative	Fourth	-3.14603616133519	5	Agriculture day laborer	MiFIS	7.24863387978142	0	0-5	0	(-2,6]	(-2,5]	(-2,5]	0	5	15.5171241029827	0	0	0	0	1	0	0	-2.30258509299405
1348	Midline	Intervention	Female	23.9	130.7	7	7	1	5	0	0	2	0	12.33	69.1	0.5	9.5	370.5	18.7	0.63	143.6	32.4	Positive	Lowest	-3.14603616133519	4	Farmer	MiFIS	8.49453551912568	1	0-5	0	(-2,6]	(-2,5]	(-2,5]	0	4	13.9909345768679	0	0	0	0	1	0	1	-0.693147180559945
1348	Baseline	Intervention	Female	20.1	124.2	7	7	0	1	0	0	3	0	12.26	38.5	0.29	6.13	621.8	21.5	0.63	36.6	73.8	Positive	Lowest	-3.14603616133519	4	Farmer	MiFIS	8.49453551912568	1	0-5	0	(-2,6]	(-2,5]	(-2,5]	0	4	13.0302535259477	0	0	0	1	1	0	0	-1.23787435600162
1372	Baseline	Intervention	Male	19.9	121.4	7	3	2	0	1	2	0	0	12.17	35.7	0.5	7.1	875.6	26.1	0.78	41.6	56.7	Negative	Highest	-3.14603616133519	0	Unskilled laborer	FS	9.57377049180328	0	0	0	(-6,-2]	(-6,-2]	(-2,5]	0	0	13.5025471639223	0	0	0	1	0	0	0	-0.693147180559945
1376	Baseline	Control	Female	16.2	113.3	7	3	2	1	2	0	0	0	10.24	73.2	0.29	4.91	530	21.6	0.63	100	60	Positive	Fourth	0.853963838664812	0	Agriculture day laborer	SFIS	7.12021857923497	1	0	0-5	(-2,6]	(-6,-2]	(-2,5]	4	0	12.6198791140222	1	0	0	0	1	0	0	-1.23787435600162
1406	Baseline	Control	Female	18.7	119.5	7	2	3	0	0	0	0	2	11.96	89.2	0.5	4.71	905.1	13	0.81	15.8	51	Negative	Middle	0.853963838664812	0	Rickshaw/ Cart/ Van puller/Babytaxi driver/ Boatman	SFIS	7.70491803278689	0	0	0-5	(-2,6]	(-2,5]	(-2,5]	4	0	13.0950088408816	0	0	0	1	0	0	0	-0.693147180559945
1408	Baseline	Control	Female	16.9	116	7	3	1	0	1	2	0	7	11.83	43	0.29	4.74	458.3	22.6	0.57	65.2	24.5	Negative	Fourth	4.85396383866481	10	Skilled laborer	MiFIS	6.74863387978142	0	5+	5+	(-2,6]	(-2,5]	(-2,5]	8	10	12.5594530321046	0	0	0	1	1	0	1	-1.23787435600162
1416	Baseline	Control	Male	18.7	115.1	7	7	0	2	1	3	0	0	12.67	81.4	0.29	6.08	740.4	21	0.67	15.8	47.7	Negative	Middle	-3.14603616133519	0	Farmer	MiFIS	7.55737704918033	0	0	0	(-2,6]	(-2,5]	(-2,5]	0	0	14.1153275095656	0	0	0	1	0	0	0	-1.23787435600162
1436	Baseline	Intervention	Female	17.8	123.4	7	3	1	0	1	0	3	2	12.9	65.7	0.29	8.72	817.6	29.1	0.65	66.6	42.5	Positive	Second	-3.14603616133519	9	Unskilled laborer	SFIS	9.27868852459016	1	5+	0	(-2,6]	(-6,-2]	(-5,-2]	0	9	11.6893317117122	0	0	0	1	0	0	0	-1.23787435600162
1447	Baseline	Control	Male	20.8	119.4	7	3	3	0	0	3	0	0	13.27	133.3	0.29	8.12	342	24.5	0.71	83.6	51.6	Negative	Fourth	1.85396383866481	4	Skilled laborer	SFIS	7.96994535519126	0	0-5	0-5	(-2,6]	(-2,5]	(-2,5]	5	4	14.5899794898558	0	0	0	1	0	0	0	-1.23787435600162
1449	Baseline	Control	Female	23.4	119.6	7	1	1	0	2	2	0	0	10.6	60.1	0.4	5.28	739	28.2	0.84	22.7	60.8	Positive	Second	4.85396383866481	9	Unskilled laborer	SFIS	7.04644808743169	1	5+	5+	(-2,6]	(-2,5]	(-2,5]	8	9	16.3588774174786	1	0	0	1	0	0	0	-0.916290731874155
1454	Baseline	Control	Female	21.5	119.5	7	5	1	2	2	2	1	0	12.33	75.3	1	9.43	675.3	26.2	0.73	91.8	43.2	Positive	Middle	2.85396383866481	5	Farmer	FS	8.05464480874317	1	0-5	5+	(-2,6]	(-2,5]	(-2,5]	6	5	15.0557588277516	0	0	0	1	0	0	0	0
1468	Baseline	Control	Female	16.2	117	7	1	0	2	0	1	1	0	11.4	164.3	0.6	3.51	584.2	24.4	0.54	13.4	43.8	Positive	Highest	-3.14603616133519	0	Agriculture day laborer	FS	8.38524590163934	1	0	0	(-2,6]	(-6,-2]	(-5,-2]	0	0	11.8343195266272	1	0	0	1	1	0	0	-0.510825623765991
1470	Baseline	Control	Male	22.1	125.1	7	0	0	0	0	0	7	0	13.13	55.1	0.3	3.61	432.7	25.9	0.66	100.8	65.3	Positive	Highest	0.853963838664812	0	Unskilled laborer	SFIS	8.7896174863388	1	0	0-5	(-2,6]	(-2,5]	(-2,5]	4	0	14.121396727542	0	0	0	0	0	0	0	-1.20397280432594
1489	Baseline	Control	Male	22.9	120.2	7	4	2	0	0	2	1	0	12.35	110.5	0.29	4.51	629.6	18.2	0.56	39.5	62.6	Negative	Middle	4.85396383866481	5	Skilled laborer	FS	8.29234972677596	0	0-5	5+	(-2,6]	(-2,5]	(-2,5]	8	5	15.8499007477831	0	0	0	1	1	0	0	-1.23787435600162
1494	Baseline	Control	Male	24.4	122.1	7	7	0	1	2	0	0	7	12.48	79.8	0.8	3.76	603.1	17.1	0.55	18.6	36.4	Negative	Second	1.85396383866481	6	Businessman	FS	8.56830601092896	0	5+	0-5	(-2,6]	(-2,5]	(-2,5]	5	6	16.3666011331859	0	0	0	1	1	0	1	-0.22314355131421
1512	Baseline	Intervention	Male	31.6	138.9	7	7	5	1	3	0	0	0	12.3	47.1	0.29	5.22	489.8	35.1	0.55	54.6	49.1	Negative	Fourth	-0.146036161335188	0	Fisherman	MiFIS	9.79234972677596	0	0	0-5	(-2,6]	(-2,5]	(-2,5]	3	0	16.3788192840901	0	0	0	1	1	0	0	-1.23787435600162
1513	Baseline	Intervention	Male	20.4	129.9	7	3	0	1	0	3	1	0	13.03	32.7	0.6	3.85	885.7	18.4	0.62	38.8	60.6	Positive	Highest	-1.14603616133519	2	Unskilled laborer	SFIS	9.69398907103825	1	0-5	0-5	(-2,6]	(-6,-2]	(-5,-2]	2	2	12.0895981453134	0	0	0	1	1	0	0	-0.510825623765991
1517	Baseline	Intervention	Male	24.5	127.7	7	7	1	0	0	3	1	0	12.09	133.2	1.7	5.93	551.6	16	0.54	149.8	58	Positive	Second	0.853963838664812	3	Rickshaw/ Cart/ Van puller/Babytaxi driver/ Boatman	SFIS	9.7568306010929	1	0-5	0-5	(-2,6]	(-2,5]	(-2,5]	4	3	15.0239555438089	0	0	0	0	1	0	0	0.53062825106217
1528	Baseline	Control	Female	20.9	123.5	7	7	1	2	3	2	1	0	11.85	128.1	0.29	7.27	507.1	26.3	0.69	62.1	28.2	Positive	Lowest	4.85396383866481	10	Businessman	FS	10.4207650273224	1	5+	5+	(-6,-2]	(-6,-2]	NA	8	10	13.7028962939894	0	0	0	1	0	0	1	-1.23787435600162
1556	Baseline	Control	Male	22	121.5	7	5	1	2	2	2	0	0	12.38	43.5	0.29	7.04	641.4	33	0.74	31.6	16.5	Negative	Middle	-3.14603616133519	0	Share cropper	SFIS	8.68032786885246	0	0	0	(-2,6]	(-2,5]	(-2,5]	0	0	14.9028772714187	0	0	0	1	0	0	1	-1.23787435600162
1556	Baseline	Control	Male	22	121.5	7	5	1	2	2	2	0	0	12.38	43.5	0.29	7.04	641.4	33	0.74	31.6	16.5	Negative	Second	3.85396383866481	0	Unskilled laborer	FS	8.68032786885246	0	0	5+	(-2,6]	(-2,5]	(-2,5]	7	0	14.9028772714187	0	0	0	1	0	0	1	-1.23787435600162
